# Supplementary material for: A new genus and nine new species of Eugnomini (Coleoptera, Curculionidae) from New Caledonia
Source: Zookeys. 2016 Jan 18;(554):87–118. doi: 10.3897/zookeys.554.6120 (PMC4740831; doi:10.3897/zookeys.554.6120)
Supplement: XML Treatment for Rasilinus [file zookeys.554.6120-treatment1.xml]

<!DOCTYPE tp:taxon-treatment
  PUBLIC "-//TaxonX//DTD Taxonomic Treatment Publishing DTD v0 20100105//EN" "tax-treatment-NSO.dtd">
<tp:taxon-treatment xmlns:tp="http://www.plazi.org/taxpub"><tp:treatment-meta><kwd-group><label>Taxon classification</label><kwd><named-content content-type="kingdom">Animalia</named-content></kwd><kwd><named-content content-type="order">Coleoptera</named-content></kwd><kwd><named-content content-type="family">Curculionidae</named-content></kwd></kwd-group><mixed-citation publication-type="journal"><person-group><name><surname>Mazur</surname><given-names>Miłosz A.</given-names></name></person-group><article-title>A new genus and nine new species of <tp:taxon-name><tp:taxon-name-part taxon-name-part-type="tribe">Eugnomini</tp:taxon-name-part></tp:taxon-name> (<tp:taxon-name><tp:taxon-name-part taxon-name-part-type="order">Coleoptera</tp:taxon-name-part></tp:taxon-name>, <tp:taxon-name><tp:taxon-name-part taxon-name-part-type="family">Curculionidae</tp:taxon-name-part></tp:taxon-name>) from New Caledonia</article-title><source>Zookeys</source><day>18</day><month>1</month><year>2016</year><volume>2016</volume><issue>554</issue><fpage>87</fpage><lpage>118</lpage><pub-id pub-id-type="doi">10.3897/zookeys.554.6120</pub-id></mixed-citation></tp:treatment-meta><tp:nomenclature><tp:taxon-name>
            <tp:taxon-name-part taxon-name-part-type="genus">Rasilinus</tp:taxon-name-part>
            <object-id xmlns:xlink="http://www.w3.org/1999/xlink" content-type="zoobank" xlink:type="simple">http://zoobank.org/E5E03CF2-1CB8-4854-9455-72E4E80B3C62</object-id>
          </tp:taxon-name><tp:taxon-status xmlns:xlink="http://www.w3.org/1999/xlink" xlink:type="simple">gen. n.</tp:taxon-status></tp:nomenclature><tp:treatment-sec sec-type="Type species"><title>Type species.</title><p>
            <italic><tp:taxon-name><tp:taxon-name-part taxon-name-part-type="genus">Rasilinus</tp:taxon-name-part> <tp:taxon-name-part taxon-name-part-type="species">tchambicus</tp:taxon-name-part></tp:taxon-name></italic> sp. n. Gender masculine.</p></tp:treatment-sec><tp:treatment-sec sec-type="Diagnosis"><title>Diagnosis.</title><p>Body massive; elytra narrowed, smooth, without any tubercles or spines, not covered with adjacent scales, sculpture of elytra clearly visible; hind femora stout, strongly clavate with large tooth, their basal part stout.</p></tp:treatment-sec><tp:treatment-sec sec-type="Description"><title>Description.</title><p>Size 2.5–3.6 mm. Body stout, distinctly convex transversally. Rostrum dorsoventrally flattened, as long as head or slightly longer; dorsal surface covered with white, more or less protruding, elongate scales, sometimes mixed with additional white scales which are suboval and adjoining. Antennae inserted on apical part of rostrum; funicle with seven antennomeres; scape reaching posterior margin of eye. Scrobe deep in lateral view with sharp edges; partly visible in dorsal view of rostrum; not passing along ventral part and not reaching front margin of eyes. Eyes weakly to strongly convex. Frons narrower than base of rostrum. Pronotum subquadrate. Elytra widest at basal half, distinctly and regularly narrowed to apex; apically truncate or rounded; humeral calli weakly or strongly prominent, posterior calli absent. Surface of elytra glabrous, more or less shining; intervals wider than striae with single line of short, protruding, inclined backward setae; entire surface in some species covered with extremely small, hardly visible, piliform setae. Second pair of wings well developed. Front coxae contiguous. Trochanters small, fusiform. Posterior margin of metaventrite <!--PageBreak-->with distinct line of dense, closely adjoining, white scales. All femora covered with sparse, elongate scales. Outer margin of tibiae covered with white, elongate scales. Hind femora broadened, clavate with enlarged tooth; dorsal surface with contrasting, transverse stripe of white scales (except <italic><tp:taxon-name><tp:taxon-name-part taxon-name-part-type="genus">Rasilinus</tp:taxon-name-part> <tp:taxon-name-part taxon-name-part-type="species">subnodulus</tp:taxon-name-part></tp:taxon-name></italic> sp. n.); posterior margin of tooth on hind femora with two types of piliform setae: one short and straight and other elongate and hooked apically. Hind tibiae strongly curved. Segments of front and middle tarsi similar in length; first tarsal segment of hind tarsi elongate, as long as 2+3 or longer. Male pygidium (tergite VIII) with two narrow processes on ventral side. Tegmen with elongate or very short parameres. Penis well sclerotised, most species with fully sclerotised base of pedon (here, basal part of pedon is the anterior ventral margin of the penis body between the apodemes) and variable, well visible structures in internal sac.</p></tp:treatment-sec><tp:treatment-sec sec-type="Etymology"><title>Etymology.</title><p>The generic name is derived from the Latin adjective <italic>rasilis</italic> (smooth) and refers to the elytral sculpture. Gender masculine.</p></tp:treatment-sec><tp:treatment-sec sec-type="Distribution"><title>Distribution.</title><p>New Caledonia (main island), only <italic><tp:taxon-name><tp:taxon-name-part taxon-name-part-type="genus">Rasilinus</tp:taxon-name-part> <tp:taxon-name-part taxon-name-part-type="species">subgemellus</tp:taxon-name-part></tp:taxon-name></italic> sp. n. is known from Lifou Island (Map <xref ref-type="fig" rid="F1">1</xref>).</p><fig id="F1" position="float" orientation="portrait"><label>Map 1.</label><caption><p>Distribution of species from genus <italic><tp:taxon-name><tp:taxon-name-part taxon-name-part-type="genus">Rasilinus</tp:taxon-name-part></tp:taxon-name></italic> gen. n. in New Caledonia.</p></caption><graphic xmlns:xlink="http://www.w3.org/1999/xlink" xlink:href="zookeys-554-087-g001.jpg" position="float" orientation="portrait" xlink:type="simple" id="oo_73498.jpg"/></fig></tp:treatment-sec><tp:treatment-sec sec-type="Biology"><title>Biology.</title><p>Detailed biology unknown. Other members of <tp:taxon-name><tp:taxon-name-part taxon-name-part-type="tribe">Eugnomini</tp:taxon-name-part></tp:taxon-name> have been reared from dead wood, subcortical tissues, live stems, galls, leaves or fruits of many species of plants in different families (e.g. <xref ref-type="bibr" rid="B6">May 1987</xref>).</p></tp:treatment-sec><ref-list><ref id="B6"><mixed-citation xmlns:xlink="http://www.w3.org/1999/xlink" xlink:type="simple">
          <person-group><name name-style="western"><surname>May</surname><given-names>BM</given-names></name></person-group> (<year>1987</year>) <article-title>Immature stages of <tp:taxon-name><tp:taxon-name-part taxon-name-part-type="superfamily">Curculionoidea</tp:taxon-name-part></tp:taxon-name> (<tp:taxon-name><tp:taxon-name-part taxon-name-part-type="order">Coleoptera</tp:taxon-name-part></tp:taxon-name>): rearing records 1964-1986.</article-title> <source>New Zealand Entomologist</source> <volume>9</volume>(<issue>1</issue>): <fpage>44</fpage>–<lpage>56</lpage>. doi: <ext-link xlink:type="simple" ext-link-type="doi" xlink:href="10.1080/00779962.1987.9722492">10.1080/00779962.1987.9722492</ext-link></mixed-citation></ref></ref-list></tp:taxon-treatment>
