# Supplementary material for: A new genus and nine new species of Eugnomini (Coleoptera, Curculionidae) from New Caledonia
Source: Zookeys. 2016 Jan 18;(554):87–118. doi: 10.3897/zookeys.554.6120 (PMC4740831; doi:10.3897/zookeys.554.6120)
Supplement: XML Treatment for Rasilinus tchambicus [file zookeys.554.6120-treatment2.xml]

<!DOCTYPE tp:taxon-treatment
  PUBLIC "-//TaxonX//DTD Taxonomic Treatment Publishing DTD v0 20100105//EN" "tax-treatment-NSO.dtd">
<tp:taxon-treatment xmlns:tp="http://www.plazi.org/taxpub"><tp:treatment-meta><kwd-group><label>Taxon classification</label><kwd><named-content content-type="kingdom">Animalia</named-content></kwd><kwd><named-content content-type="order">Coleoptera</named-content></kwd><kwd><named-content content-type="family">Curculionidae</named-content></kwd></kwd-group><mixed-citation publication-type="journal"><person-group><name><surname>Mazur</surname><given-names>Miłosz A.</given-names></name></person-group><article-title>A new genus and nine new species of <tp:taxon-name><tp:taxon-name-part taxon-name-part-type="tribe">Eugnomini</tp:taxon-name-part></tp:taxon-name> (<tp:taxon-name><tp:taxon-name-part taxon-name-part-type="order">Coleoptera</tp:taxon-name-part></tp:taxon-name>, <tp:taxon-name><tp:taxon-name-part taxon-name-part-type="family">Curculionidae</tp:taxon-name-part></tp:taxon-name>) from New Caledonia</article-title><source>Zookeys</source><day>18</day><month>1</month><year>2016</year><volume>2016</volume><issue>554</issue><fpage>87</fpage><lpage>118</lpage><pub-id pub-id-type="doi">10.3897/zookeys.554.6120</pub-id></mixed-citation></tp:treatment-meta><tp:nomenclature><tp:taxon-name>
            <tp:taxon-name-part taxon-name-part-type="genus">Rasilinus</tp:taxon-name-part>
            <tp:taxon-name-part taxon-name-part-type="species">tchambicus</tp:taxon-name-part>
            <object-id xmlns:xlink="http://www.w3.org/1999/xlink" content-type="zoobank" xlink:type="simple">http://zoobank.org/27621B98-059F-4457-B97D-A2221039B182</object-id>
          </tp:taxon-name><tp:taxon-status xmlns:xlink="http://www.w3.org/1999/xlink" xlink:type="simple">sp. n.</tp:taxon-status><xref ref-type="fig" rid="F2">Figs 8</xref><xref ref-type="fig" rid="F3">, 17</xref><xref ref-type="fig" rid="F4">, 26</xref><xref ref-type="fig" rid="F5">, 35</xref><xref ref-type="fig" rid="F6">, 44</xref><xref ref-type="fig" rid="F8">, 70‒73</xref><xref ref-type="fig" rid="F8">, 84</xref><xref ref-type="bibr" rid="B9">, 91</xref><xref ref-type="fig" rid="F9">, 98</xref><xref ref-type="fig" rid="F10">, 105</xref><xref ref-type="fig" rid="F10">, 112</xref><xref ref-type="fig" rid="F11">, 119</xref><xref ref-type="fig" rid="F11">, 125</xref><xref ref-type="fig" rid="F11">, 130</xref><xref ref-type="fig" rid="F12">, 135</xref></tp:nomenclature><tp:treatment-sec sec-type="Diagnosis"><title>Diagnosis.</title><p>One of the smallest members of new genus. The following combination of characters allows this species to be distinguished from its congeners: rostrum short and relatively thin with compare to its congeners, almost as long as head; pronotum wider than long; elytra weakly narrowed; minute tooth on fore and middle femora; apodemes much longer than aedegal pedon; tegmen with completely separated parameroid lobes.</p></tp:treatment-sec><tp:treatment-sec sec-type="Description"><title>Description.</title><p>
            <abbrev xmlns:xlink="http://www.w3.org/1999/xlink" xlink:type="simple"><def><p> Body length </p></def>(lb)</abbrev> <italic>ca.</italic> 2.50 mm.</p><p>
            <italic>Body colour and vestiture</italic> (Fig. <xref ref-type="fig" rid="F2">8</xref>). Colour of body variable, from uniformly light brown to almost black. Elytra, pronotum and head usually dark brown, except for lighter rostrum and legs. Legs with three possible types of coloration: i) dark femora with lighter tibiae, ii) light femora (sometimes with darkening base) with darker tibiae (sometimes only apical part darkening), iii) femora and tibiae with the same colour. Rostrum and frons covered with two kinds of white scales: one suboval and recumbent and other elongate, protruding. Outer margin of tibiae with white, elongate, protruding scales. Elytral intervals with single line of protruding, elongate scales with variable colour, from dark on basal to bright on apical part of elytra. Entire surface of elytra covered with additional minute, hardly visible, short, piliform, recumbent scales.</p><fig id="F2" position="float" orientation="portrait"><label>Figures 1–9.</label><caption><p>Dorsal habitus colour photographs of New Caledonian species from the genus <italic><tp:taxon-name><tp:taxon-name-part taxon-name-part-type="genus">Rasilinus</tp:taxon-name-part></tp:taxon-name></italic> gen. n. <bold>1</bold> <italic><tp:taxon-name><tp:taxon-name-part taxon-name-part-type="genus">Rasilinus</tp:taxon-name-part> <tp:taxon-name-part taxon-name-part-type="species">bicolor</tp:taxon-name-part></tp:taxon-name></italic> sp. n., paratype, ♀, Mandjélia (<abbrev xmlns:xlink="http://www.w3.org/1999/xlink" content-type="institution" xlink:title="Museum of Natural History, University of Wrocław, Poland" xlink:type="simple">MNHW</abbrev>) <bold>2</bold> <italic><tp:taxon-name><tp:taxon-name-part taxon-name-part-type="genus">Rasilinus</tp:taxon-name-part> <tp:taxon-name-part taxon-name-part-type="species">bifurcatus</tp:taxon-name-part></tp:taxon-name></italic> sp. n., holotype, ♂, Auopinié, (<named-content xmlns:xlink="http://www.w3.org/1999/xlink" content-type="dwc:institutional_code" xlink:type="simple">MNHN</named-content>) <bold>3</bold> <italic><tp:taxon-name><tp:taxon-name-part taxon-name-part-type="genus">Rasilinus</tp:taxon-name-part> <tp:taxon-name-part taxon-name-part-type="species">bimaculatus</tp:taxon-name-part></tp:taxon-name></italic> sp. n., holotype, ♂, Mandjélia (<named-content xmlns:xlink="http://www.w3.org/1999/xlink" content-type="dwc:institutional_code" xlink:type="simple">MNHN</named-content>) <bold>4</bold> <italic><tp:taxon-name><tp:taxon-name-part taxon-name-part-type="genus">Rasilinus</tp:taxon-name-part> <tp:taxon-name-part taxon-name-part-type="species">grandidens</tp:taxon-name-part></tp:taxon-name></italic> sp. n., holotype, ♂, Auopinié (<named-content xmlns:xlink="http://www.w3.org/1999/xlink" content-type="dwc:institutional_code" xlink:type="simple">MNHN</named-content>) <bold>5</bold> <italic><tp:taxon-name><tp:taxon-name-part taxon-name-part-type="genus">Rasilinus</tp:taxon-name-part> <tp:taxon-name-part taxon-name-part-type="species">longulus</tp:taxon-name-part></tp:taxon-name></italic> sp. n., paratype, ♀, Pic d’Amoa (<named-content xmlns:xlink="http://www.w3.org/1999/xlink" content-type="dwc:institutional_code" xlink:type="simple">QM</named-content>) <bold>6</bold> <italic><tp:taxon-name><tp:taxon-name-part taxon-name-part-type="genus">Rasilinus</tp:taxon-name-part> <tp:taxon-name-part taxon-name-part-type="species">subgemellus</tp:taxon-name-part></tp:taxon-name></italic> sp. n. holotype, ♂, Lifou Is. (<named-content xmlns:xlink="http://www.w3.org/1999/xlink" content-type="dwc:institutional_code" xlink:type="simple">MNHN</named-content>) <bold>7</bold> <italic><tp:taxon-name><tp:taxon-name-part taxon-name-part-type="genus">Rasilinus</tp:taxon-name-part> <tp:taxon-name-part taxon-name-part-type="species">subnodulus</tp:taxon-name-part></tp:taxon-name></italic> sp. n., holotype, ♂, Auopinié (<named-content xmlns:xlink="http://www.w3.org/1999/xlink" content-type="dwc:institutional_code" xlink:type="simple">MNHN</named-content>) <bold>8</bold> <italic><tp:taxon-name><tp:taxon-name-part taxon-name-part-type="genus">Rasilinus</tp:taxon-name-part> <tp:taxon-name-part taxon-name-part-type="species">tchambicus</tp:taxon-name-part></tp:taxon-name></italic> sp. n., paratype, ♀, Tchamba (<abbrev xmlns:xlink="http://www.w3.org/1999/xlink" content-type="institution" xlink:title="Department of Biosystematics, Opole University, Poland" xlink:type="simple">DBUO</abbrev>) <bold>9</bold> <italic><tp:taxon-name><tp:taxon-name-part taxon-name-part-type="genus">Rasilinus</tp:taxon-name-part> <tp:taxon-name-part taxon-name-part-type="species">virgatus</tp:taxon-name-part></tp:taxon-name></italic> sp. n., holotype, ♂, Dzumac Mts. (<named-content xmlns:xlink="http://www.w3.org/1999/xlink" content-type="dwc:institutional_code" xlink:type="simple">MNHN</named-content>).</p></caption><graphic xmlns:xlink="http://www.w3.org/1999/xlink" xlink:href="zookeys-554-087-g002.jpg" position="float" orientation="portrait" xlink:type="simple" id="oo_73499.jpg"/></fig><fig id="F3" position="float" orientation="portrait"><label>Figures 10–18.</label><caption><p>Elytra and pronotum, dorsal view: <bold>10</bold> <italic><tp:taxon-name><tp:taxon-name-part taxon-name-part-type="genus">Rasilinus</tp:taxon-name-part> <tp:taxon-name-part taxon-name-part-type="species">bicolor</tp:taxon-name-part></tp:taxon-name></italic> sp. n. <bold>11</bold> <italic><tp:taxon-name><tp:taxon-name-part taxon-name-part-type="genus">Rasilinus</tp:taxon-name-part> <tp:taxon-name-part taxon-name-part-type="species">bifurcatus</tp:taxon-name-part></tp:taxon-name></italic> sp. n. <bold>12</bold> <italic><tp:taxon-name><tp:taxon-name-part taxon-name-part-type="genus">Rasilinus</tp:taxon-name-part> <tp:taxon-name-part taxon-name-part-type="species">bimaculatus</tp:taxon-name-part></tp:taxon-name></italic> sp. n. <bold>13</bold> <italic><tp:taxon-name><tp:taxon-name-part taxon-name-part-type="genus">Rasilinus</tp:taxon-name-part> <tp:taxon-name-part taxon-name-part-type="species">grandidens</tp:taxon-name-part></tp:taxon-name></italic> sp. n. <bold>14</bold> <italic><tp:taxon-name><tp:taxon-name-part taxon-name-part-type="genus">Rasilinus</tp:taxon-name-part> <tp:taxon-name-part taxon-name-part-type="species">longulus</tp:taxon-name-part></tp:taxon-name></italic> sp. n. <bold>15</bold> <italic><tp:taxon-name><tp:taxon-name-part taxon-name-part-type="genus">Rasilinus</tp:taxon-name-part> <tp:taxon-name-part taxon-name-part-type="species">subgemellus</tp:taxon-name-part></tp:taxon-name></italic> sp. n. <bold>16</bold> <italic><tp:taxon-name><tp:taxon-name-part taxon-name-part-type="genus">Rasilinus</tp:taxon-name-part> <tp:taxon-name-part taxon-name-part-type="species">subnodulus</tp:taxon-name-part></tp:taxon-name></italic> sp. n. <bold>17</bold> <italic><tp:taxon-name><tp:taxon-name-part taxon-name-part-type="genus">Rasilinus</tp:taxon-name-part> <tp:taxon-name-part taxon-name-part-type="species">tchambicus</tp:taxon-name-part></tp:taxon-name></italic> sp. n. <bold>18</bold> <italic><tp:taxon-name><tp:taxon-name-part taxon-name-part-type="genus">Rasilinus</tp:taxon-name-part> <tp:taxon-name-part taxon-name-part-type="species">virgatus</tp:taxon-name-part></tp:taxon-name></italic> sp. n.</p></caption><graphic xmlns:xlink="http://www.w3.org/1999/xlink" xlink:href="zookeys-554-087-g003.jpg" position="float" orientation="portrait" xlink:type="simple" id="oo_73500.jpg"/></fig><p>
            <italic>Head, rostrum and antennae</italic> (Figs <xref ref-type="fig" rid="F4">26</xref>, <xref ref-type="fig" rid="F5">35</xref>, <xref ref-type="fig" rid="F6">44</xref>). Head elongate (<abbrev xmlns:xlink="http://www.w3.org/1999/xlink" xlink:title="head width, measured across the middle of the eyes" xlink:type="simple">hw</abbrev>/<abbrev xmlns:xlink="http://www.w3.org/1999/xlink" xlink:title="head length" xlink:type="simple">hl</abbrev> 1.30–1.45). Forehead flat. Eyes distinctly convex laterally; protruding above margin of head in lateral view; longer than half length of head (<abbrev xmlns:xlink="http://www.w3.org/1999/xlink" xlink:title="eye length, measured in top view, when the head is positioned horizontally" xlink:type="simple">eyl</abbrev>/<abbrev xmlns:xlink="http://www.w3.org/1999/xlink" xlink:title="head length" xlink:type="simple">hl</abbrev> 0.63–0.70). Lateral margin of head narrowed from its base to hind margin of eyes. Vertex strongly scabrous, matt. Rostrum longer than width at apex (<abbrev xmlns:xlink="http://www.w3.org/1999/xlink" xlink:title="rostrum length, measured in top of view, when base and apex of rostrum are in the same level" xlink:type="simple">rl</abbrev>/<abbrev xmlns:xlink="http://www.w3.org/1999/xlink" xlink:title="width of rostrum apex" xlink:type="simple">arw</abbrev> 1.20–1.40), almost straight. Funicle much shorter than scape; first desmomere as long as 2 and 3 combined; desmomeres 4–7 subcircular, wider than long. Club <italic>ca.</italic> 2 × as long as its wide, longer than desmomeres 2–7.</p><fig id="F4" position="float" orientation="portrait"><label>Figures 19–27.</label><caption><p>General habitus, lateral view: <bold>19</bold> <italic><tp:taxon-name><tp:taxon-name-part taxon-name-part-type="genus">Rasilinus</tp:taxon-name-part> <tp:taxon-name-part taxon-name-part-type="species">bicolor</tp:taxon-name-part></tp:taxon-name></italic> sp. n. <bold>20</bold> <italic><tp:taxon-name><tp:taxon-name-part taxon-name-part-type="genus">Rasilinus</tp:taxon-name-part> <tp:taxon-name-part taxon-name-part-type="species">bifurcatus</tp:taxon-name-part></tp:taxon-name></italic> sp. n. <bold>21</bold> <italic><tp:taxon-name><tp:taxon-name-part taxon-name-part-type="genus">Rasilinus</tp:taxon-name-part> <tp:taxon-name-part taxon-name-part-type="species">bimaculatus</tp:taxon-name-part></tp:taxon-name></italic> sp. n. <bold>22</bold> <italic><tp:taxon-name><tp:taxon-name-part taxon-name-part-type="genus">Rasilinus</tp:taxon-name-part> <tp:taxon-name-part taxon-name-part-type="species">grandidens</tp:taxon-name-part></tp:taxon-name></italic> sp. n. <bold>23</bold> <italic><tp:taxon-name><tp:taxon-name-part taxon-name-part-type="genus">Rasilinus</tp:taxon-name-part> <tp:taxon-name-part taxon-name-part-type="species">longulus</tp:taxon-name-part></tp:taxon-name></italic> sp. n. <bold>24</bold> <italic><tp:taxon-name><tp:taxon-name-part taxon-name-part-type="genus">Rasilinus</tp:taxon-name-part> <tp:taxon-name-part taxon-name-part-type="species">subgemellus</tp:taxon-name-part></tp:taxon-name></italic> sp. n. <bold>25</bold> <italic><tp:taxon-name><tp:taxon-name-part taxon-name-part-type="genus">Rasilinus</tp:taxon-name-part> <tp:taxon-name-part taxon-name-part-type="species">subnodulus</tp:taxon-name-part></tp:taxon-name></italic> sp. n. <bold>26</bold> <italic><tp:taxon-name><tp:taxon-name-part taxon-name-part-type="genus">Rasilinus</tp:taxon-name-part> <tp:taxon-name-part taxon-name-part-type="species">tchambicus</tp:taxon-name-part></tp:taxon-name></italic> sp. n. <bold>27</bold> <italic><tp:taxon-name><tp:taxon-name-part taxon-name-part-type="genus">Rasilinus</tp:taxon-name-part> <tp:taxon-name-part taxon-name-part-type="species">virgatus</tp:taxon-name-part></tp:taxon-name></italic> sp. n.</p></caption><graphic xmlns:xlink="http://www.w3.org/1999/xlink" xlink:href="zookeys-554-087-g004.jpg" position="float" orientation="portrait" xlink:type="simple" id="oo_73501.jpg"/></fig><fig id="F5" position="float" orientation="portrait"><label>Figures 28–36.</label><caption><p>Head and rostrum, dorsal view: <bold>28</bold> <italic><tp:taxon-name><tp:taxon-name-part taxon-name-part-type="genus">Rasilinus</tp:taxon-name-part> <tp:taxon-name-part taxon-name-part-type="species">bicolor</tp:taxon-name-part></tp:taxon-name></italic> sp. n. <bold>29</bold> <italic><tp:taxon-name><tp:taxon-name-part taxon-name-part-type="genus">Rasilinus</tp:taxon-name-part> <tp:taxon-name-part taxon-name-part-type="species">bifurcatus</tp:taxon-name-part></tp:taxon-name></italic> sp. n. <bold>30</bold> <italic><tp:taxon-name><tp:taxon-name-part taxon-name-part-type="genus">Rasilinus</tp:taxon-name-part> <tp:taxon-name-part taxon-name-part-type="species">bimaculatus</tp:taxon-name-part></tp:taxon-name></italic> sp. n. 31 <italic><tp:taxon-name><tp:taxon-name-part taxon-name-part-type="genus">Rasilinus</tp:taxon-name-part> <tp:taxon-name-part taxon-name-part-type="species">grandidens</tp:taxon-name-part></tp:taxon-name></italic> sp. n. <bold>32</bold> <italic><tp:taxon-name><tp:taxon-name-part taxon-name-part-type="genus">Rasilinus</tp:taxon-name-part> <tp:taxon-name-part taxon-name-part-type="species">longulus</tp:taxon-name-part></tp:taxon-name></italic> sp. n. <bold>33</bold> <italic><tp:taxon-name><tp:taxon-name-part taxon-name-part-type="genus">Rasilinus</tp:taxon-name-part> <tp:taxon-name-part taxon-name-part-type="species">subgemellus</tp:taxon-name-part></tp:taxon-name></italic> sp. n. <bold>34</bold> <italic><tp:taxon-name><tp:taxon-name-part taxon-name-part-type="genus">Rasilinus</tp:taxon-name-part> <tp:taxon-name-part taxon-name-part-type="species">subnodulus</tp:taxon-name-part></tp:taxon-name></italic> sp. n. <bold>35</bold> <italic><tp:taxon-name><tp:taxon-name-part taxon-name-part-type="genus">Rasilinus</tp:taxon-name-part> <tp:taxon-name-part taxon-name-part-type="species">tchambicus</tp:taxon-name-part></tp:taxon-name></italic> sp. n. <bold>36</bold> <italic><tp:taxon-name><tp:taxon-name-part taxon-name-part-type="genus">Rasilinus</tp:taxon-name-part> <tp:taxon-name-part taxon-name-part-type="species">virgatus</tp:taxon-name-part></tp:taxon-name></italic> sp. n.</p></caption><graphic xmlns:xlink="http://www.w3.org/1999/xlink" xlink:href="zookeys-554-087-g005.jpg" position="float" orientation="portrait" xlink:type="simple" id="oo_73502.jpg"/></fig><fig id="F6" position="float" orientation="portrait"><label>Figures 37–48.</label><caption><p>Antennae (<bold>37–45</bold>) and abdominal sternites (<bold>46–48</bold>): <bold>37</bold> <italic><tp:taxon-name><tp:taxon-name-part taxon-name-part-type="genus">Rasilinus</tp:taxon-name-part> <tp:taxon-name-part taxon-name-part-type="species">bicolor</tp:taxon-name-part></tp:taxon-name></italic> sp. n. <bold>38</bold> <italic><tp:taxon-name><tp:taxon-name-part taxon-name-part-type="genus">Rasilinus</tp:taxon-name-part> <tp:taxon-name-part taxon-name-part-type="species">bifurcatus</tp:taxon-name-part></tp:taxon-name></italic> sp. n. <bold>39</bold> <italic><tp:taxon-name><tp:taxon-name-part taxon-name-part-type="genus">Rasilinus</tp:taxon-name-part> <tp:taxon-name-part taxon-name-part-type="species">bimaculatus</tp:taxon-name-part></tp:taxon-name></italic> sp. n. <bold>40</bold> <italic><tp:taxon-name><tp:taxon-name-part taxon-name-part-type="genus">Rasilinus</tp:taxon-name-part> <tp:taxon-name-part taxon-name-part-type="species">grandidens</tp:taxon-name-part></tp:taxon-name></italic> sp. n. <bold>41</bold> <italic><tp:taxon-name><tp:taxon-name-part taxon-name-part-type="genus">Rasilinus</tp:taxon-name-part> <tp:taxon-name-part taxon-name-part-type="species">longulus</tp:taxon-name-part></tp:taxon-name></italic> sp. n. <bold>42</bold> <italic><tp:taxon-name><tp:taxon-name-part taxon-name-part-type="genus">Rasilinus</tp:taxon-name-part> <tp:taxon-name-part taxon-name-part-type="species">subgemellus</tp:taxon-name-part></tp:taxon-name></italic> sp. n. <bold>43</bold> <italic><tp:taxon-name><tp:taxon-name-part taxon-name-part-type="genus">Rasilinus</tp:taxon-name-part> <tp:taxon-name-part taxon-name-part-type="species">subnodulus</tp:taxon-name-part></tp:taxon-name></italic> sp. n. <bold>44</bold> <italic><tp:taxon-name><tp:taxon-name-part taxon-name-part-type="genus">Rasilinus</tp:taxon-name-part> <tp:taxon-name-part taxon-name-part-type="species">tchambicus</tp:taxon-name-part></tp:taxon-name></italic> sp. n. <bold>45</bold> <italic><tp:taxon-name><tp:taxon-name-part taxon-name-part-type="genus">Rasilinus</tp:taxon-name-part> <tp:taxon-name-part taxon-name-part-type="species">virgatus</tp:taxon-name-part></tp:taxon-name></italic> sp. n. <bold>46</bold> <italic><tp:taxon-name><tp:taxon-name-part taxon-name-part-type="genus">Rasilinus</tp:taxon-name-part> <tp:taxon-name-part taxon-name-part-type="species">bimaculatus</tp:taxon-name-part></tp:taxon-name></italic> sp. n. <bold>47</bold> <italic><tp:taxon-name><tp:taxon-name-part taxon-name-part-type="genus">Rasilinus</tp:taxon-name-part> <tp:taxon-name-part taxon-name-part-type="species">subgemellus</tp:taxon-name-part></tp:taxon-name></italic> sp. n. <bold>48</bold> <italic><tp:taxon-name><tp:taxon-name-part taxon-name-part-type="genus">Rasilinus</tp:taxon-name-part> <tp:taxon-name-part taxon-name-part-type="species">subnodulus</tp:taxon-name-part></tp:taxon-name></italic> sp. n.</p></caption><graphic xmlns:xlink="http://www.w3.org/1999/xlink" xlink:href="zookeys-554-087-g006.jpg" position="float" orientation="portrait" xlink:type="simple" id="oo_73503.jpg"/></fig><fig id="F7" position="float" orientation="portrait"><label>Figures 49–66.</label><caption><p>Legs: <italic><tp:taxon-name><tp:taxon-name-part taxon-name-part-type="genus">Rasilinus</tp:taxon-name-part> <tp:taxon-name-part taxon-name-part-type="species">bicolor</tp:taxon-name-part></tp:taxon-name></italic> sp. n.: <bold>49</bold> front leg <bold>50</bold> middle leg <bold>51</bold> hind leg <italic><tp:taxon-name><tp:taxon-name-part taxon-name-part-type="genus">Rasilinus</tp:taxon-name-part> <tp:taxon-name-part taxon-name-part-type="species">bifurcatus</tp:taxon-name-part></tp:taxon-name></italic> sp. n.: <bold>52</bold> front leg <bold>53</bold>–middle leg <bold>54</bold> hind leg <italic><tp:taxon-name><tp:taxon-name-part taxon-name-part-type="genus">Rasilinus</tp:taxon-name-part> <tp:taxon-name-part taxon-name-part-type="species">bimaculatus</tp:taxon-name-part></tp:taxon-name></italic> sp. n.: <bold>55</bold> front leg (minute tooth marked by arrow) <bold>56</bold> middle leg <bold>57</bold> hind leg <italic><tp:taxon-name><tp:taxon-name-part taxon-name-part-type="genus">Rasilinus</tp:taxon-name-part> <tp:taxon-name-part taxon-name-part-type="species">grandidens</tp:taxon-name-part></tp:taxon-name></italic> sp. n.: <bold>58</bold> front leg <bold>59</bold> middle leg <bold>60</bold> hind leg <italic><tp:taxon-name><tp:taxon-name-part taxon-name-part-type="genus">Rasilinus</tp:taxon-name-part> <tp:taxon-name-part taxon-name-part-type="species">longulus</tp:taxon-name-part></tp:taxon-name></italic> sp. n.: <bold>61</bold> front leg <bold>62</bold> middle leg <bold>63</bold> hind leg <italic><tp:taxon-name><tp:taxon-name-part taxon-name-part-type="genus">Rasilinus</tp:taxon-name-part> <tp:taxon-name-part taxon-name-part-type="species">subgemellus</tp:taxon-name-part></tp:taxon-name></italic> sp. n,: <bold>64</bold> front leg <bold>65</bold>–middle leg <bold>66</bold> hind leg.</p></caption><graphic xmlns:xlink="http://www.w3.org/1999/xlink" xlink:href="zookeys-554-087-g007.jpg" position="float" orientation="portrait" xlink:type="simple" id="oo_73504.jpg"/></fig><p>
            <italic>Pronotum</italic> (Figs <xref ref-type="fig" rid="F3">17</xref>, <xref ref-type="fig" rid="F4">26</xref>). Wider than long (<abbrev xmlns:xlink="http://www.w3.org/1999/xlink" xlink:title="maximum pronotal width" xlink:type="simple">mpw</abbrev>/<abbrev xmlns:xlink="http://www.w3.org/1999/xlink" xlink:title="pronotum length" xlink:type="simple">pl</abbrev> 1.15–1.27). Laterally slightly narrowed near base; strongly narrowed subapically. Apical margin straight; base slightly bisinuate. Surface distinctly rough, matt.</p><p>
            <italic>Elytra</italic> (Figs <xref ref-type="fig" rid="F3">17</xref>, <xref ref-type="fig" rid="F4">26</xref>). Elongate (<abbrev xmlns:xlink="http://www.w3.org/1999/xlink" xlink:title="elytra length, measured in top view in a position when the base and apex of elytra are at the same level" xlink:type="simple">el</abbrev>/<abbrev xmlns:xlink="http://www.w3.org/1999/xlink" xlink:title="maximum elytra width" xlink:type="simple">mew</abbrev> 1.35–1.45), widest across humeral calli, weakly narrowed to apex. Striae with suboval, distinct punctures, at apical part of elytra punctures evanescent, forming indistinct line. Intervals glabrous, shining, weakly convex.</p><p>
            <italic>Legs</italic> (Figs <xref ref-type="fig" rid="F8">70–73</xref>, <xref ref-type="fig" rid="F8">84</xref>). Front and middle femora robust, with small teeth beyond middle; tibiae robust, front slightly sinuate, middle straight. Hind femora slightly narrowed beyond base; tibiae regularly curved, narrowed subapically. Claws regularly curved, distinctly broadened basally.</p><fig id="F8" position="float" orientation="portrait"><label>Figures 67–85.</label><caption><p>Legs (<bold>67–75</bold>) and tarsal claws (<bold>77–85</bold>): <italic><tp:taxon-name><tp:taxon-name-part taxon-name-part-type="genus">Rasilinus</tp:taxon-name-part> <tp:taxon-name-part taxon-name-part-type="species">subnodulus</tp:taxon-name-part></tp:taxon-name></italic> sp. n.: <bold>67</bold> front leg <bold>68</bold> middle leg <bold>69</bold> hind leg <italic><tp:taxon-name><tp:taxon-name-part taxon-name-part-type="genus">Rasilinus</tp:taxon-name-part> <tp:taxon-name-part taxon-name-part-type="species">tchambicus</tp:taxon-name-part></tp:taxon-name></italic> sp. n.: <bold>70</bold> front leg <bold>71</bold> middle leg <bold>72</bold> hind leg <italic><tp:taxon-name><tp:taxon-name-part taxon-name-part-type="genus">Rasilinus</tp:taxon-name-part> <tp:taxon-name-part taxon-name-part-type="species">virgatus</tp:taxon-name-part></tp:taxon-name></italic> sp. n.: <bold>73</bold> front leg <bold>74</bold> middle leg <bold>75</bold> hind leg <bold>76</bold> hind femora, dorsal view of: a –<italic><tp:taxon-name><tp:taxon-name-part taxon-name-part-type="genus">Pactola</tp:taxon-name-part></tp:taxon-name></italic> (Pasc.) and b–<italic><tp:taxon-name><tp:taxon-name-part taxon-name-part-type="genus">Rasilinus</tp:taxon-name-part></tp:taxon-name></italic> gen. n. <bold>77</bold> <italic><tp:taxon-name><tp:taxon-name-part taxon-name-part-type="genus">Rasilinus</tp:taxon-name-part> <tp:taxon-name-part taxon-name-part-type="species">bicolor</tp:taxon-name-part></tp:taxon-name></italic> sp. n. <bold>78</bold> <italic><tp:taxon-name><tp:taxon-name-part taxon-name-part-type="genus">Rasilinus</tp:taxon-name-part> <tp:taxon-name-part taxon-name-part-type="species">bifurcatus</tp:taxon-name-part></tp:taxon-name></italic> sp. n. <bold>79</bold> <italic><tp:taxon-name><tp:taxon-name-part taxon-name-part-type="genus">Rasilinus</tp:taxon-name-part> <tp:taxon-name-part taxon-name-part-type="species">bimaculatus</tp:taxon-name-part></tp:taxon-name></italic> sp. n. <bold>80</bold> <italic><tp:taxon-name><tp:taxon-name-part taxon-name-part-type="genus">Rasilinus</tp:taxon-name-part> <tp:taxon-name-part taxon-name-part-type="species">grandidens</tp:taxon-name-part></tp:taxon-name></italic> sp. n. <bold>81</bold> <italic><tp:taxon-name><tp:taxon-name-part taxon-name-part-type="genus">Rasilinus</tp:taxon-name-part> <tp:taxon-name-part taxon-name-part-type="species">longulus</tp:taxon-name-part></tp:taxon-name></italic> sp. n. <bold>82</bold> <italic><tp:taxon-name><tp:taxon-name-part taxon-name-part-type="genus">Rasilinus</tp:taxon-name-part> <tp:taxon-name-part taxon-name-part-type="species">subgemellus</tp:taxon-name-part></tp:taxon-name></italic> sp. n. <bold>83</bold> <italic><tp:taxon-name><tp:taxon-name-part taxon-name-part-type="genus">Rasilinus</tp:taxon-name-part> <tp:taxon-name-part taxon-name-part-type="species">subnodulus</tp:taxon-name-part></tp:taxon-name></italic> sp. n. <bold>84</bold> <italic><tp:taxon-name><tp:taxon-name-part taxon-name-part-type="genus">Rasilinus</tp:taxon-name-part> <tp:taxon-name-part taxon-name-part-type="species">tchambicus</tp:taxon-name-part></tp:taxon-name></italic> sp. n. <bold>85</bold> <italic><tp:taxon-name><tp:taxon-name-part taxon-name-part-type="genus">Rasilinus</tp:taxon-name-part> <tp:taxon-name-part taxon-name-part-type="species">virgatus</tp:taxon-name-part></tp:taxon-name></italic> sp. n.</p></caption><graphic xmlns:xlink="http://www.w3.org/1999/xlink" xlink:href="zookeys-554-087-g008.jpg" position="float" orientation="portrait" xlink:type="simple" id="oo_73505.jpg"/></fig><p>
            <italic>Abdomen</italic> (Fig. <xref ref-type="fig" rid="F9">91</xref>). Short, 1.08 × longer than wide. First suture obsolete at middle of length. Sutures between ventrites 2–5 distinct, depressed. Last ventrite trapezoidal, almost 2 × as wide as long, apical margin almost straight. Pygidium of male subquadrate; apical margin almost straight with numerous, elongate setae; lobed middle part small with single setae.</p><fig id="F9" position="float" orientation="portrait"><label>Figures 86–99.</label><caption><p>Terminalia. Male pygidium, ventral view (<bold>86–92</bold>), female pygidium, dorsal view (<bold>93</bold>), female abdominal tergite VIII, dorsal view (<bold>94–98</bold>) and last ventrite of male (<bold>99</bold>): <bold>86</bold> <italic><tp:taxon-name><tp:taxon-name-part taxon-name-part-type="genus">Rasilinus</tp:taxon-name-part> <tp:taxon-name-part taxon-name-part-type="species">bicolor</tp:taxon-name-part></tp:taxon-name></italic> sp. n. <bold>87</bold> <italic><tp:taxon-name><tp:taxon-name-part taxon-name-part-type="genus">Rasilinus</tp:taxon-name-part> <tp:taxon-name-part taxon-name-part-type="species">bifurcatus</tp:taxon-name-part></tp:taxon-name></italic> sp. n. <bold>88</bold> <italic><tp:taxon-name><tp:taxon-name-part taxon-name-part-type="genus">Rasilinus</tp:taxon-name-part> <tp:taxon-name-part taxon-name-part-type="species">bimaculatus</tp:taxon-name-part></tp:taxon-name></italic> sp. n. <bold>89</bold> <italic><tp:taxon-name><tp:taxon-name-part taxon-name-part-type="genus">Rasilinus</tp:taxon-name-part> <tp:taxon-name-part taxon-name-part-type="species">subgemellus</tp:taxon-name-part></tp:taxon-name></italic> sp. n. <bold>90</bold> <italic><tp:taxon-name><tp:taxon-name-part taxon-name-part-type="genus">Rasilinus</tp:taxon-name-part> <tp:taxon-name-part taxon-name-part-type="species">subnodulus</tp:taxon-name-part></tp:taxon-name></italic> sp. n. <bold>91</bold> <italic><tp:taxon-name><tp:taxon-name-part taxon-name-part-type="genus">Rasilinus</tp:taxon-name-part> <tp:taxon-name-part taxon-name-part-type="species">tchambicus</tp:taxon-name-part></tp:taxon-name></italic> sp. n. <bold>92</bold> <italic><tp:taxon-name><tp:taxon-name-part taxon-name-part-type="genus">Rasilinus</tp:taxon-name-part> <tp:taxon-name-part taxon-name-part-type="species">virgatus</tp:taxon-name-part></tp:taxon-name></italic> sp. n. <bold>93</bold> <italic><tp:taxon-name><tp:taxon-name-part taxon-name-part-type="genus">Rasilinus</tp:taxon-name-part> <tp:taxon-name-part taxon-name-part-type="species">grandidens</tp:taxon-name-part></tp:taxon-name></italic> sp. n. <bold>94</bold> <italic><tp:taxon-name><tp:taxon-name-part taxon-name-part-type="genus">Rasilinus</tp:taxon-name-part> <tp:taxon-name-part taxon-name-part-type="species">bicolor</tp:taxon-name-part></tp:taxon-name></italic> sp. n. <bold>95</bold> <italic><tp:taxon-name><tp:taxon-name-part taxon-name-part-type="genus">Rasilinus</tp:taxon-name-part> <tp:taxon-name-part taxon-name-part-type="species">grandidens</tp:taxon-name-part></tp:taxon-name></italic> sp. n. <bold>96</bold> <italic><tp:taxon-name><tp:taxon-name-part taxon-name-part-type="genus">Rasilinus</tp:taxon-name-part> <tp:taxon-name-part taxon-name-part-type="species">longulus</tp:taxon-name-part></tp:taxon-name></italic> sp. n. <bold>97</bold> <italic><tp:taxon-name><tp:taxon-name-part taxon-name-part-type="genus">Rasilinus</tp:taxon-name-part> <tp:taxon-name-part taxon-name-part-type="species">subnodulus</tp:taxon-name-part></tp:taxon-name></italic> sp. n. <bold>98</bold> <italic><tp:taxon-name><tp:taxon-name-part taxon-name-part-type="genus">Rasilinus</tp:taxon-name-part> <tp:taxon-name-part taxon-name-part-type="species">tchambicus</tp:taxon-name-part></tp:taxon-name></italic> sp. n. <bold>99</bold> <italic><tp:taxon-name><tp:taxon-name-part taxon-name-part-type="genus">Rasilinus</tp:taxon-name-part> <tp:taxon-name-part taxon-name-part-type="species">bifurcatus</tp:taxon-name-part></tp:taxon-name></italic> sp. n.</p></caption><graphic xmlns:xlink="http://www.w3.org/1999/xlink" xlink:href="zookeys-554-087-g009.jpg" position="float" orientation="portrait" xlink:type="simple" id="oo_73506.jpg"/></fig><!--PageBreak--><p>
            <italic>Male terminalia</italic> (Figs <xref ref-type="fig" rid="F10">105</xref>, <xref ref-type="fig" rid="F10">112</xref>, <xref ref-type="fig" rid="F11">119</xref>). Aedegal pedon shorter than apodemes; basal part sclerotised, slightly extended; lateral margins equilateral at basal half, from middle to apex distinctly narrowed; apex widely rounded. From lateral view distinctly, regularly curved with upturned apex. Endophallus not projecting outside pedon, internal structure not visible. Parameroid lobes of tegmen strongly elongate, thin, completely separated, of similar length to tegminal apodeme. Sternite VIII with bifurcate basal part; laterally flattened, apodeme slightly curved apically with thin apical keel; hemisternites on sternite IX subtriangular, clearly visible.</p><fig id="F10" position="float" orientation="portrait"><label>Figures 100–113.</label><caption><p>Male terminalia. Aedeagus, dorsal and lateral view (<bold>100–106</bold>) spiculum gastrale, dorsal view (<bold>107, 108, 110, 111</bold>) spiculum gastrale, dorsal and lateral view (<bold>109, 112, 113</bold>): <bold>100</bold> <italic><tp:taxon-name><tp:taxon-name-part taxon-name-part-type="genus">Rasilinus</tp:taxon-name-part> <tp:taxon-name-part taxon-name-part-type="species">bicolor</tp:taxon-name-part></tp:taxon-name></italic> sp. n. <bold>101</bold> <italic><tp:taxon-name><tp:taxon-name-part taxon-name-part-type="genus">Rasilinus</tp:taxon-name-part> <tp:taxon-name-part taxon-name-part-type="species">bifurcatus</tp:taxon-name-part></tp:taxon-name></italic> sp. n. (e–endophallus with characteristic sclerites) <bold>102</bold> <italic><tp:taxon-name><tp:taxon-name-part taxon-name-part-type="genus">Rasilinus</tp:taxon-name-part> <tp:taxon-name-part taxon-name-part-type="species">bimaculatus</tp:taxon-name-part></tp:taxon-name></italic> sp. n. <bold>103</bold> <italic><tp:taxon-name><tp:taxon-name-part taxon-name-part-type="genus">Rasilinus</tp:taxon-name-part> <tp:taxon-name-part taxon-name-part-type="species">subgemellus</tp:taxon-name-part></tp:taxon-name></italic> sp. n. <bold>104</bold> <italic><tp:taxon-name><tp:taxon-name-part taxon-name-part-type="genus">Rasilinus</tp:taxon-name-part> <tp:taxon-name-part taxon-name-part-type="species">subnodulus</tp:taxon-name-part></tp:taxon-name></italic> sp. n. <bold>105</bold> <italic><tp:taxon-name><tp:taxon-name-part taxon-name-part-type="genus">Rasilinus</tp:taxon-name-part> <tp:taxon-name-part taxon-name-part-type="species">tchambicus</tp:taxon-name-part></tp:taxon-name></italic> sp. n. <bold>106</bold> <italic><tp:taxon-name><tp:taxon-name-part taxon-name-part-type="genus">Rasilinus</tp:taxon-name-part> <tp:taxon-name-part taxon-name-part-type="species">virgatus</tp:taxon-name-part></tp:taxon-name></italic> sp. n. <bold>107</bold> <italic><tp:taxon-name><tp:taxon-name-part taxon-name-part-type="genus">Rasilinus</tp:taxon-name-part> <tp:taxon-name-part taxon-name-part-type="species">bicolor</tp:taxon-name-part></tp:taxon-name></italic> sp. n. <bold>108</bold> <italic><tp:taxon-name><tp:taxon-name-part taxon-name-part-type="genus">Rasilinus</tp:taxon-name-part> <tp:taxon-name-part taxon-name-part-type="species">bifurcatus</tp:taxon-name-part></tp:taxon-name></italic> sp. n. <bold>109</bold> <italic><tp:taxon-name><tp:taxon-name-part taxon-name-part-type="genus">Rasilinus</tp:taxon-name-part> <tp:taxon-name-part taxon-name-part-type="species">bimaculatus</tp:taxon-name-part></tp:taxon-name></italic> sp. n. <bold>110</bold> <italic><tp:taxon-name><tp:taxon-name-part taxon-name-part-type="genus">Rasilinus</tp:taxon-name-part> <tp:taxon-name-part taxon-name-part-type="species">subgemellus</tp:taxon-name-part></tp:taxon-name></italic> sp. n. <bold>111</bold> <italic><tp:taxon-name><tp:taxon-name-part taxon-name-part-type="genus">Rasilinus</tp:taxon-name-part> <tp:taxon-name-part taxon-name-part-type="species">subnodulus</tp:taxon-name-part></tp:taxon-name></italic> sp. n. <bold>112</bold> <italic><tp:taxon-name><tp:taxon-name-part taxon-name-part-type="genus">Rasilinus</tp:taxon-name-part> <tp:taxon-name-part taxon-name-part-type="species">tchambicus</tp:taxon-name-part></tp:taxon-name></italic> sp. n. <bold>113</bold> <italic><tp:taxon-name><tp:taxon-name-part taxon-name-part-type="genus">Rasilinus</tp:taxon-name-part> <tp:taxon-name-part taxon-name-part-type="species">virgatus</tp:taxon-name-part></tp:taxon-name></italic> sp. n.</p></caption><graphic xmlns:xlink="http://www.w3.org/1999/xlink" xlink:href="zookeys-554-087-g010.jpg" position="float" orientation="portrait" xlink:type="simple" id="oo_73507.jpg"/></fig><fig id="F11" position="float" orientation="portrait"><label>Figures 114–130.</label><caption><p>Terminalia. Male tegmen (<bold>114–120</bold>), female ovipositor (<bold>121–125</bold>) and spermatheca (<bold>126–130</bold>) : <bold>114</bold> <italic><tp:taxon-name><tp:taxon-name-part taxon-name-part-type="genus">Rasilinus</tp:taxon-name-part> <tp:taxon-name-part taxon-name-part-type="species">bicolor</tp:taxon-name-part></tp:taxon-name></italic> sp. n. <bold>115</bold> <italic><tp:taxon-name><tp:taxon-name-part taxon-name-part-type="genus">Rasilinus</tp:taxon-name-part> <tp:taxon-name-part taxon-name-part-type="species">bifurcatus</tp:taxon-name-part></tp:taxon-name></italic> sp. n. <bold>116</bold> <italic><tp:taxon-name><tp:taxon-name-part taxon-name-part-type="genus">Rasilinus</tp:taxon-name-part> <tp:taxon-name-part taxon-name-part-type="species">bimaculatus</tp:taxon-name-part></tp:taxon-name></italic> sp. n. <bold>117</bold> <italic><tp:taxon-name><tp:taxon-name-part taxon-name-part-type="genus">Rasilinus</tp:taxon-name-part> <tp:taxon-name-part taxon-name-part-type="species">subgemellus</tp:taxon-name-part></tp:taxon-name></italic> sp. n. <bold>118</bold> <italic><tp:taxon-name><tp:taxon-name-part taxon-name-part-type="genus">Rasilinus</tp:taxon-name-part> <tp:taxon-name-part taxon-name-part-type="species">subnodulus</tp:taxon-name-part></tp:taxon-name></italic> sp. n. <bold>119</bold> <italic><tp:taxon-name><tp:taxon-name-part taxon-name-part-type="genus">Rasilinus</tp:taxon-name-part> <tp:taxon-name-part taxon-name-part-type="species">tchambicus</tp:taxon-name-part></tp:taxon-name></italic> sp. n. <bold>120</bold> <italic><tp:taxon-name><tp:taxon-name-part taxon-name-part-type="genus">Rasilinus</tp:taxon-name-part> <tp:taxon-name-part taxon-name-part-type="species">virgatus</tp:taxon-name-part></tp:taxon-name></italic> sp. n. <bold>121</bold> <italic><tp:taxon-name><tp:taxon-name-part taxon-name-part-type="genus">Rasilinus</tp:taxon-name-part> <tp:taxon-name-part taxon-name-part-type="species">bicolor</tp:taxon-name-part></tp:taxon-name></italic> sp. n. <bold>122</bold> <italic><tp:taxon-name><tp:taxon-name-part taxon-name-part-type="genus">Rasilinus</tp:taxon-name-part> <tp:taxon-name-part taxon-name-part-type="species">grandidens</tp:taxon-name-part></tp:taxon-name></italic> sp. n. <bold>123</bold> <italic><tp:taxon-name><tp:taxon-name-part taxon-name-part-type="genus">Rasilinus</tp:taxon-name-part> <tp:taxon-name-part taxon-name-part-type="species">longulus</tp:taxon-name-part></tp:taxon-name></italic> sp. n. <bold>124</bold> <italic><tp:taxon-name><tp:taxon-name-part taxon-name-part-type="genus">Rasilinus</tp:taxon-name-part> <tp:taxon-name-part taxon-name-part-type="species">subnodulus</tp:taxon-name-part></tp:taxon-name></italic> sp. n. <bold>125</bold> <italic><tp:taxon-name><tp:taxon-name-part taxon-name-part-type="genus">Rasilinus</tp:taxon-name-part> <tp:taxon-name-part taxon-name-part-type="species">tchambicus</tp:taxon-name-part></tp:taxon-name></italic> sp. n. <bold>126</bold> <italic><tp:taxon-name><tp:taxon-name-part taxon-name-part-type="genus">Rasilinus</tp:taxon-name-part> <tp:taxon-name-part taxon-name-part-type="species">bicolor</tp:taxon-name-part></tp:taxon-name></italic> sp. n. <bold>127</bold> <italic><tp:taxon-name><tp:taxon-name-part taxon-name-part-type="genus">Rasilinus</tp:taxon-name-part> <tp:taxon-name-part taxon-name-part-type="species">grandidens</tp:taxon-name-part></tp:taxon-name></italic> sp. n. <bold>128</bold> <italic><tp:taxon-name><tp:taxon-name-part taxon-name-part-type="genus">Rasilinus</tp:taxon-name-part> <tp:taxon-name-part taxon-name-part-type="species">longulus</tp:taxon-name-part></tp:taxon-name></italic> sp. n. <bold>129</bold> <italic><tp:taxon-name><tp:taxon-name-part taxon-name-part-type="genus">Rasilinus</tp:taxon-name-part> <tp:taxon-name-part taxon-name-part-type="species">subnodulus</tp:taxon-name-part></tp:taxon-name></italic> sp. n. <bold>130</bold> <italic><tp:taxon-name><tp:taxon-name-part taxon-name-part-type="genus">Rasilinus</tp:taxon-name-part> <tp:taxon-name-part taxon-name-part-type="species">tchambicus</tp:taxon-name-part></tp:taxon-name></italic> sp. n.</p></caption><graphic xmlns:xlink="http://www.w3.org/1999/xlink" xlink:href="zookeys-554-087-g011.jpg" position="float" orientation="portrait" xlink:type="simple" id="oo_73508.jpg"/></fig><p>
            <italic>Female</italic> (Figs <xref ref-type="fig" rid="F9">98</xref>, <xref ref-type="fig" rid="F11">125</xref>, <xref ref-type="fig" rid="F11">130</xref>, <xref ref-type="fig" rid="F12">135</xref>). Similar to male in body shape but slightly larger. Elytra stout, widest beyond humeral calli, near middle. Apodeme of sternite VIII elongate, base bifurcate, irregular. Gonocoxite thin, elongate, more than 4 × as long as its wide; stylus minute with few setae. Spermatheca stout, distinctive curved. Abdominal tergite VIII more than 2 × wider than long; widely rounded apically; basally with slightly narrowed angles; surface with sparse punctation and few setae on apical margin.</p><fig id="F12" position="float" orientation="portrait"><label>Figures 131–135.</label><caption><p>Terminalia. Female, apex of sternite VIII: <bold>131</bold> <italic><tp:taxon-name><tp:taxon-name-part taxon-name-part-type="genus">Rasilinus</tp:taxon-name-part> <tp:taxon-name-part taxon-name-part-type="species">bicolor</tp:taxon-name-part></tp:taxon-name></italic> sp. n. <bold>132</bold> <italic><tp:taxon-name><tp:taxon-name-part taxon-name-part-type="genus">Rasilinus</tp:taxon-name-part> <tp:taxon-name-part taxon-name-part-type="species">grandidens</tp:taxon-name-part></tp:taxon-name></italic> sp. n. <bold>133</bold> <italic><tp:taxon-name><tp:taxon-name-part taxon-name-part-type="genus">Rasilinus</tp:taxon-name-part> <tp:taxon-name-part taxon-name-part-type="species">longulus</tp:taxon-name-part></tp:taxon-name></italic> sp. n. <bold>134</bold> <italic><tp:taxon-name><tp:taxon-name-part taxon-name-part-type="genus">Rasilinus</tp:taxon-name-part> <tp:taxon-name-part taxon-name-part-type="species">subnodulus</tp:taxon-name-part></tp:taxon-name></italic> sp. n. <bold>135</bold> <italic><tp:taxon-name><tp:taxon-name-part taxon-name-part-type="genus">Rasilinus</tp:taxon-name-part> <tp:taxon-name-part taxon-name-part-type="species">tchambicus</tp:taxon-name-part></tp:taxon-name></italic> sp. n.</p></caption><graphic xmlns:xlink="http://www.w3.org/1999/xlink" xlink:href="zookeys-554-087-g012.jpg" position="float" orientation="portrait" xlink:type="simple" id="oo_73509.jpg"/></fig></tp:treatment-sec><tp:treatment-sec sec-type="Measurements"><title>Measurements.</title><p>Holotype, ♂: <abbrev xmlns:xlink="http://www.w3.org/1999/xlink" xlink:title="pronotum width at anterior margin" xlink:type="simple">apw</abbrev> 0.45; <abbrev xmlns:xlink="http://www.w3.org/1999/xlink" xlink:title="width of rostrum apex" xlink:type="simple">arw</abbrev> 0.25; <abbrev xmlns:xlink="http://www.w3.org/1999/xlink" xlink:title="width of elytral base measured through the middle of humeral calli" xlink:type="simple">bew</abbrev> 1.10; <abbrev xmlns:xlink="http://www.w3.org/1999/xlink" xlink:title="pronotum width at the base" xlink:type="simple">bpw</abbrev> 0.60; <abbrev xmlns:xlink="http://www.w3.org/1999/xlink" xlink:title="elytra length, measured in top view in a position when the base and apex of elytra are at the same level" xlink:type="simple">el</abbrev> 1.50; <abbrev xmlns:xlink="http://www.w3.org/1999/xlink" xlink:title="eye length, measured in top view, when the head is positioned horizontally" xlink:type="simple">eyl</abbrev> 0.25; <abbrev xmlns:xlink="http://www.w3.org/1999/xlink" xlink:title="minimum frons width" xlink:type="simple">frw</abbrev> 0.15; <abbrev xmlns:xlink="http://www.w3.org/1999/xlink" xlink:title="head length" xlink:type="simple">hl</abbrev> 0.35; <abbrev xmlns:xlink="http://www.w3.org/1999/xlink" xlink:title="head width, measured across the middle of the eyes" xlink:type="simple">hw</abbrev> 0.45; <abbrev xmlns:xlink="http://www.w3.org/1999/xlink" xlink:title="length of body exclusive of rostrum" xlink:type="simple">lb</abbrev> 2.45; <abbrev xmlns:xlink="http://www.w3.org/1999/xlink" xlink:title="maximum elytra width" xlink:type="simple">mew</abbrev> 1.10; <abbrev xmlns:xlink="http://www.w3.org/1999/xlink" xlink:title="minimum height of tooth on hind femur, measured from basal part of femur shorter edge" xlink:type="simple">mith</abbrev> 0.15; <abbrev xmlns:xlink="http://www.w3.org/1999/xlink" xlink:title="maximum pronotal width" xlink:type="simple">mpw</abbrev> 0.60; <abbrev xmlns:xlink="http://www.w3.org/1999/xlink" xlink:title="maximum height of tooth on hind femur; measurement from apex of femur longer edge" xlink:type="simple">mth</abbrev> 0.30; <abbrev xmlns:xlink="http://www.w3.org/1999/xlink" xlink:title="pronotum length" xlink:type="simple">pl</abbrev> 0.50; <abbrev xmlns:xlink="http://www.w3.org/1999/xlink" xlink:title="protibia length" xlink:type="simple">ptbl</abbrev> 0.55; <abbrev xmlns:xlink="http://www.w3.org/1999/xlink" xlink:title="maximum width of fore tibia" xlink:type="simple">ptbmw</abbrev> 0.10; <abbrev xmlns:xlink="http://www.w3.org/1999/xlink" xlink:title="rostrum length, measured in top of view, when base and apex of rostrum are in the same level" xlink:type="simple">rl</abbrev> 0.35; <abbrev xmlns:xlink="http://www.w3.org/1999/xlink" xlink:title="antennal scape length" xlink:type="simple">scl</abbrev> 0.45.</p><p>Paratypes, ♂/♀: <abbrev xmlns:xlink="http://www.w3.org/1999/xlink" xlink:title="pronotum width at anterior margin" xlink:type="simple">apw</abbrev> 0.45–0.50/0.55; <abbrev xmlns:xlink="http://www.w3.org/1999/xlink" xlink:title="width of rostrum apex" xlink:type="simple">arw</abbrev> 0.25–0.30/0.30; <abbrev xmlns:xlink="http://www.w3.org/1999/xlink" xlink:title="width of elytral base measured through the middle of humeral calli" xlink:type="simple">bew</abbrev> 1.10–1.25/1.30–1.35; <abbrev xmlns:xlink="http://www.w3.org/1999/xlink" xlink:title="pronotum width at the base" xlink:type="simple">bpw</abbrev> 0.60–0.70/0.70–0.75; <abbrev xmlns:xlink="http://www.w3.org/1999/xlink" xlink:title="elytra length, measured in top view in a position when the base and apex of elytra are at the same level" xlink:type="simple">el</abbrev> 1.50–1.80/1.90–2.00; <abbrev xmlns:xlink="http://www.w3.org/1999/xlink" xlink:title="eye length, measured in top view, when the head is positioned horizontally" xlink:type="simple">eyl</abbrev> 0.25/0.25; <abbrev xmlns:xlink="http://www.w3.org/1999/xlink" xlink:title="minimum frons width" xlink:type="simple">frw</abbrev> 0.15/0.15; <abbrev xmlns:xlink="http://www.w3.org/1999/xlink" xlink:title="head length" xlink:type="simple">hl</abbrev> 0.35–0.40/0.35; <abbrev xmlns:xlink="http://www.w3.org/1999/xlink" xlink:title="head width, measured across the middle of the eyes" xlink:type="simple">hw</abbrev> 0.35–0.45/0.45–0.50; <abbrev xmlns:xlink="http://www.w3.org/1999/xlink" xlink:title="length of body exclusive of rostrum" xlink:type="simple">lb</abbrev> 2.45–2.80/2.75–2.90; <abbrev xmlns:xlink="http://www.w3.org/1999/xlink" xlink:title="maximum elytra width" xlink:type="simple">mew</abbrev> 1.10–1.25/1.35–1.45; <abbrev xmlns:xlink="http://www.w3.org/1999/xlink" xlink:title="minimum height of tooth on hind femur, measured from basal part of femur shorter edge" xlink:type="simple">mith</abbrev> 0.15–0.20/0.20; <abbrev xmlns:xlink="http://www.w3.org/1999/xlink" xlink:title="maximum pronotal width" xlink:type="simple">mpw</abbrev> 0.60–0.70/0.70–0.75; <abbrev xmlns:xlink="http://www.w3.org/1999/xlink" xlink:title="maximum height of tooth on hind femur; measurement from apex of femur longer edge" xlink:type="simple">mth</abbrev> 0.30–0.40/0.35; <abbrev xmlns:xlink="http://www.w3.org/1999/xlink" xlink:title="pronotum length" xlink:type="simple">pl</abbrev> 0.50–0.55/0.60–0.65; <abbrev xmlns:xlink="http://www.w3.org/1999/xlink" xlink:title="protibia length" xlink:type="simple">ptbl</abbrev> 0.55–0.70/0.65; <abbrev xmlns:xlink="http://www.w3.org/1999/xlink" xlink:title="maximum width of fore tibia" xlink:type="simple">ptbmw</abbrev> 0.10–0.15/0.15; <abbrev xmlns:xlink="http://www.w3.org/1999/xlink" xlink:title="rostrum length, measured in top of view, when base and apex of rostrum are in the same level" xlink:type="simple">rl</abbrev> 0.35/0.40; <abbrev xmlns:xlink="http://www.w3.org/1999/xlink" xlink:title="antennal scape length" xlink:type="simple">scl</abbrev> 0.45–0.55/0.55.</p></tp:treatment-sec><tp:treatment-sec sec-type="type material"><title>Type material.</title><p>Holotype, ♂– <named-content xmlns:xlink="http://www.w3.org/1999/xlink" content-type="dwc:verbatimCoordinates" xlink:type="simple">-21.58536/165.79319</named-content>, Col d’Amieu 500m (3,0 km to gate), 16.11.2008, leg. M. Wanat (<named-content xmlns:xlink="http://www.w3.org/1999/xlink" content-type="dwc:institutional_code" xlink:type="simple">MNHN</named-content>).</p><p>Paratypes: 1♂<named-content xmlns:xlink="http://www.w3.org/1999/xlink" content-type="dwc:verbatimCoordinates" xlink:type="simple">–21037.632'S 165045.830'E</named-content>, Farino env. Les Grandes Fougéres, rainforest, netting, biting, 12.03.2008 467m, leg. R. Dobosz &amp; T. Blaik; 5915/11630 (BMNH); 1♂,1♀<named-content xmlns:xlink="http://www.w3.org/1999/xlink" content-type="dwc:verbatimCoordinates" xlink:type="simple">–21.61176/165.75406</named-content>, Farino, Parc des Grandes Fougéres, 400m Camp de la Houe, 13.11.2008, leg. M. Wanat (<abbrev xmlns:xlink="http://www.w3.org/1999/xlink" content-type="institution" xlink:title="Museum of Natural History, University of Wrocław, Poland" xlink:type="simple">MNHW</abbrev>); 1♀<named-content xmlns:xlink="http://www.w3.org/1999/xlink" content-type="dwc:verbatimCoordinates" xlink:type="simple">–21035.1'S 16504’</named-content>, Col d’Amieu 490m (3,5 km from gate), 6–7.01.2007 (loc 3), leg. M. Wanat (<abbrev xmlns:xlink="http://www.w3.org/1999/xlink" content-type="institution" xlink:title="Museum of Natural History, University of Wrocław, Poland" xlink:type="simple">MNHW</abbrev>); 1♂–<named-content xmlns:xlink="http://www.w3.org/1999/xlink" content-type="dwc:verbatimCoordinates" xlink:type="simple">-21.58536/165.79319</named-content>, Col d’Amieu 500m, (3,0 km to gate), 16.11.2008, leg. M. Wanat (<abbrev xmlns:xlink="http://www.w3.org/1999/xlink" content-type="institution" xlink:title="Museum of Natural History, University of Wrocław, Poland" xlink:type="simple">MNHW</abbrev>); 1♀–Col d’Amieu, Forestry Station, 18–21 Oct 1978, J.S. Dougdale; malaise trap; N.Z. Arthropod Collection <named-content xmlns:xlink="http://www.w3.org/1999/xlink" content-type="dwc:institutional_code" xlink:type="simple">NZAC</named-content>, Private Bag 92170, Auckland, New Zealand (<named-content xmlns:xlink="http://www.w3.org/1999/xlink" content-type="dwc:institutional_code" xlink:type="simple">NZAC</named-content>); 1♀<named-content xmlns:xlink="http://www.w3.org/1999/xlink" content-type="dwc:verbatimCoordinates" xlink:type="simple">–21011'S 165016'E</named-content>, Aoupinié 950–1000m, meteo st.–summit, 8.02.2004, leg. M. Wanat (<abbrev xmlns:xlink="http://www.w3.org/1999/xlink" content-type="institution" xlink:title="Museum of Natural History, University of Wrocław, Poland" xlink:type="simple">MNHW</abbrev>); 1♀–Tchamba (Wâo Uni), at day, rainforest, 1.04.2008, leg. T. Blaik (<abbrev xmlns:xlink="http://www.w3.org/1999/xlink" content-type="institution" xlink:title="Department of Biosystematics, Opole University, Poland" xlink:type="simple">DBUO</abbrev>); 1♂<named-content xmlns:xlink="http://www.w3.org/1999/xlink" content-type="dwc:verbatimCoordinates" xlink:type="simple">–21000.2'S/16504.6'E</named-content>, Tchamba (Wâo Uni), 16.01.2007 500–530m, forest, old northern road, leg. M. Wanat (<abbrev xmlns:xlink="http://www.w3.org/1999/xlink" content-type="institution" xlink:title="Museum of Natural History, University of Wrocław, Poland" xlink:type="simple">MNHW</abbrev>); 1♂–Mt. Rembai, 700m, 18 Oct 1978, J.C. Watt; beating logging area at nigth; N.Z. Arthropod Collection <named-content xmlns:xlink="http://www.w3.org/1999/xlink" content-type="dwc:institutional_code" xlink:type="simple">NZAC</named-content>, Private Bag 92170, Auckland, New Zealand (<named-content xmlns:xlink="http://www.w3.org/1999/xlink" content-type="dwc:institutional_code" xlink:type="simple">NZAC</named-content>).</p></tp:treatment-sec><tp:treatment-sec sec-type="Etymology"><title>Etymology.</title><p>A toponymical adjective, after Tchamba, where some of the paratypes were collected.</p></tp:treatment-sec><tp:treatment-sec sec-type="Distribution"><title>Distribution.</title><p>New Caledonia (main island, north and south provinces).</p><!--PageBreak--><!--PageBreak--></tp:treatment-sec><ref-list><ref id="B9"><mixed-citation xmlns:xlink="http://www.w3.org/1999/xlink" xlink:type="simple">
          <person-group><name name-style="western"><surname>Mazur</surname><given-names>MA</given-names></name><name name-style="western"><surname>Jezuita</surname><given-names>A</given-names></name></person-group> (<year>2015</year>) <article-title>A new species of <tp:taxon-name><tp:taxon-name-part taxon-name-part-type="genus">Pactola</tp:taxon-name-part></tp:taxon-name> Pascoe, 1876 (<tp:taxon-name><tp:taxon-name-part taxon-name-part-type="order">Coleoptera</tp:taxon-name-part></tp:taxon-name>: <tp:taxon-name><tp:taxon-name-part taxon-name-part-type="family">Curculionidae</tp:taxon-name-part></tp:taxon-name>: <tp:taxon-name><tp:taxon-name-part taxon-name-part-type="tribe">Eugnomini</tp:taxon-name-part></tp:taxon-name>) from New Caledonia.</article-title> <source>Zootaxa</source> <volume>3931</volume>(<issue>2</issue>): <fpage>279</fpage>–<lpage>285</lpage>. doi: <ext-link xlink:type="simple" ext-link-type="doi" xlink:href="10.11646/zootaxa.3931.2.7">10.11646/zootaxa.3931.2.7</ext-link></mixed-citation></ref></ref-list></tp:taxon-treatment>
