# Supplementary material for: A new genus and nine new species of Eugnomini (Coleoptera, Curculionidae) from New Caledonia
Source: Zookeys. 2016 Jan 18;(554):87–118. doi: 10.3897/zookeys.554.6120 (PMC4740831; doi:10.3897/zookeys.554.6120)
Supplement: XML Treatment for Rasilinus bimaculatus [file zookeys.554.6120-treatment5.xml]

<!DOCTYPE tp:taxon-treatment
  PUBLIC "-//TaxonX//DTD Taxonomic Treatment Publishing DTD v0 20100105//EN" "tax-treatment-NSO.dtd">
<tp:taxon-treatment xmlns:tp="http://www.plazi.org/taxpub"><tp:treatment-meta><kwd-group><label>Taxon classification</label><kwd><named-content content-type="kingdom">Animalia</named-content></kwd><kwd><named-content content-type="order">Coleoptera</named-content></kwd><kwd><named-content content-type="family">Curculionidae</named-content></kwd></kwd-group><mixed-citation publication-type="journal"><person-group><name><surname>Mazur</surname><given-names>Miłosz A.</given-names></name></person-group><article-title>A new genus and nine new species of <tp:taxon-name><tp:taxon-name-part taxon-name-part-type="tribe">Eugnomini</tp:taxon-name-part></tp:taxon-name> (<tp:taxon-name><tp:taxon-name-part taxon-name-part-type="order">Coleoptera</tp:taxon-name-part></tp:taxon-name>, <tp:taxon-name><tp:taxon-name-part taxon-name-part-type="family">Curculionidae</tp:taxon-name-part></tp:taxon-name>) from New Caledonia</article-title><source>Zookeys</source><day>18</day><month>1</month><year>2016</year><volume>2016</volume><issue>554</issue><fpage>87</fpage><lpage>118</lpage><pub-id pub-id-type="doi">10.3897/zookeys.554.6120</pub-id></mixed-citation></tp:treatment-meta><tp:nomenclature><tp:taxon-name>
            <tp:taxon-name-part taxon-name-part-type="genus">Rasilinus</tp:taxon-name-part>
            <tp:taxon-name-part taxon-name-part-type="species">bimaculatus</tp:taxon-name-part>
            <object-id xmlns:xlink="http://www.w3.org/1999/xlink" content-type="zoobank" xlink:type="simple">http://zoobank.org/1C320791-3DE2-4EA7-89F1-58FACEC1E9B3</object-id>
          </tp:taxon-name><tp:taxon-status xmlns:xlink="http://www.w3.org/1999/xlink" xlink:type="simple">sp. n.</tp:taxon-status><xref ref-type="fig" rid="F2">Figs 3</xref><xref ref-type="fig" rid="F3">, 12</xref><xref ref-type="fig" rid="F4">, 21</xref><xref ref-type="fig" rid="F5">, 30</xref><xref ref-type="fig" rid="F6">, 39</xref><xref ref-type="fig" rid="F6">, 46</xref><xref ref-type="fig" rid="F7">, 55 ‒57, 79, 88, 102, 109, 116</xref><!--PageBreak--></tp:nomenclature><tp:treatment-sec sec-type="Diagnosis"><title>Diagnosis.</title><p>It differs from other members of the new genus in having two characteristic spots in the middle of elytra. Body elongate; head behind eyes wide and stout with parallel lateral margin of vertex, eyes hardly concave; claws strongly curved with prominent, acute basal tooth.</p></tp:treatment-sec><tp:treatment-sec sec-type="Description"><title>Description.</title><p>
            <abbrev xmlns:xlink="http://www.w3.org/1999/xlink" xlink:type="simple"><def><p> Body length </p></def>(lb)</abbrev> <italic>ca.</italic> 3.30 mm.</p><p>
            <italic>Body colour and vestiture</italic> (Fig. <xref ref-type="fig" rid="F2">3</xref>). Pronotum and elytra dark brown; dorsal surface of rostrum covered with suboval, white scales, middle of rostrum with asetose line; underside of rostrum with white, elongate scales. Pair of white spots at the middle of elytra (at third intervals) composed of small, strongly imbricate, suboval, white scales; intervals with line of protruding, elongate, dark and white scales. Femora brown with darker base; tibiae and tarsi dark orange. Antennae uniformly brown with brighter club. Hind femora with distinct transverse stripe composed of small, suboval, white scales.</p><p>
            <italic>Head, rostrum and antennae</italic> (Figs <xref ref-type="fig" rid="F4">21</xref>, <xref ref-type="fig" rid="F5">30</xref>, <xref ref-type="fig" rid="F6">39</xref>). Head capsule subquadrate (<abbrev xmlns:xlink="http://www.w3.org/1999/xlink" xlink:title="head width, measured across the middle of the eyes" xlink:type="simple">hw</abbrev>/<abbrev xmlns:xlink="http://www.w3.org/1999/xlink" xlink:title="head length" xlink:type="simple">hl</abbrev> <italic>ca.</italic> 1.00). Forehead flat. Eyes strongly convex, distinctly protruding above margin of head in dorsal and lateral views; half as long as head (<abbrev xmlns:xlink="http://www.w3.org/1999/xlink" xlink:title="eye length, measured in top view, when the head is positioned horizontally" xlink:type="simple">eyl</abbrev>/<abbrev xmlns:xlink="http://www.w3.org/1999/xlink" xlink:title="head length" xlink:type="simple">hl</abbrev> <italic>ca.</italic> 0.50). Vertex with distinctly, well isolated punctures. Rostrum short (<abbrev xmlns:xlink="http://www.w3.org/1999/xlink" xlink:title="rostrum length, measured in top of view, when base and apex of rostrum are in the same level" xlink:type="simple">rl</abbrev>/<abbrev xmlns:xlink="http://www.w3.org/1999/xlink" xlink:title="width of rostrum apex" xlink:type="simple">arw</abbrev> <italic>ca.</italic> 1.30), weakly curved. Funicle shorter than scape; desmomere 1 elongate, almost as long as 2–4; 2 slightly longer than 3; 3 subquadrate; 4–7 wider than long. Club more than 2 × longer than wide; as long as desmomeres 2–7.</p><p>
            <italic>Pronotum</italic> (Figs <xref ref-type="fig" rid="F3">12</xref>, <xref ref-type="fig" rid="F4">21</xref>). Slightly shorter than wide (<abbrev xmlns:xlink="http://www.w3.org/1999/xlink" xlink:title="maximum pronotal width" xlink:type="simple">mpw</abbrev>/<abbrev xmlns:xlink="http://www.w3.org/1999/xlink" xlink:title="pronotum length" xlink:type="simple">pl</abbrev> <italic>ca.</italic> 1.15); sides parallel, apically strongly narrowed; base bisinuate. Pronotal disc, when viewed laterally, more sloping towards head than elytra. Surface strongly rough with dense punctation, space between punctures with microsculpture, matt.</p><p>
            <italic>Elytra</italic> (Figs <xref ref-type="fig" rid="F3">12</xref>, <xref ref-type="fig" rid="F4">21</xref>). Widest across weakly protruding humeral calli, distinctly elongate (<abbrev xmlns:xlink="http://www.w3.org/1999/xlink" xlink:title="elytra length, measured in top view in a position when the base and apex of elytra are at the same level" xlink:type="simple">el</abbrev>/<abbrev xmlns:xlink="http://www.w3.org/1999/xlink" xlink:title="maximum elytra width" xlink:type="simple">mew</abbrev> <italic>ca.</italic> 1.75), apical two thirds regularly tapering to apex. Dorsal surface glabrous, shining. Striae with suboval, well-isolated punctures, from one third of length becoming less numerous towards apex. Intervals flat across entire length.</p><p>
            <italic>Legs</italic> (Figs <xref ref-type="fig" rid="F7">55–57</xref>, <xref ref-type="fig" rid="F8">79</xref>). Front and middle femora stout, weakly narrowed basally; fore femora with very small, middle with distinct tooth on ventral margin. Tooth on hind femora sharp and narrow. Front tibiae bisinuate, broadened apically; middle tibiae elongate, weakly bisinuate, not broadened apically; hind tibiae regular curved, slightly narrowed apically. Claws strongly curved with prominent, acute, basal tooth.</p><!--PageBreak--><!--PageBreak--><p>
            <italic>Abdomen</italic> (Fig. <xref ref-type="fig" rid="F6">46</xref>, <xref ref-type="fig" rid="F9">88</xref>). Weakly longer than maximal width, strongly narrowed to apex. First suture obsolete medially; sutures between ventrites 2–5 wide and strongly depressed. Last ventrite almost 2 × as wide as long with distinct, suboval cavity at middle; margin of cavity at anterior half with strongly elongate, bright setae, similar setae (but more sparse) on whole apical margin of last ventrite. Pygidium of male longer than wide, dorsal surface with sparse punctation; apical margin with elongate setae; ventral processes suboval with elongate setae at basal part and apical margin.</p><p>
            <italic>Male terminalia</italic> (Figs <xref ref-type="fig" rid="F10">102</xref>, <xref ref-type="fig" rid="F10">109</xref>, <xref ref-type="fig" rid="F11">116</xref>). Aedegal pedon shorter than apodemes, basally fully sclerotised and broadened, medially slightly narrowed; apex truncate, widely rounded. From lateral view distinctly broadened medially. Internal sac with single kidney shaped sclerite. Apodeme of sternite VIII strongly broadened and curved apically in lateral view, basal part arrow shaped; sternite IX with pair of clearly visible, subtriangular sclerites. Apodeme of tegmen broadened apically, longer than parameroid lobe, which is not completely divided.</p><p>
            <italic>Female</italic>. Unknown</p></tp:treatment-sec><tp:treatment-sec sec-type="Measurements"><title>Measurements.</title><p>Holotype, ♂: <abbrev xmlns:xlink="http://www.w3.org/1999/xlink" xlink:title="pronotum width at anterior margin" xlink:type="simple">apw</abbrev> 0.60; <abbrev xmlns:xlink="http://www.w3.org/1999/xlink" xlink:title="width of rostrum apex" xlink:type="simple">arw</abbrev> 0.35; <abbrev xmlns:xlink="http://www.w3.org/1999/xlink" xlink:title="width of elytral base measured through the middle of humeral calli" xlink:type="simple">bew</abbrev> 1.35; <abbrev xmlns:xlink="http://www.w3.org/1999/xlink" xlink:title="pronotum width at the base" xlink:type="simple">bpw</abbrev> 0.85; <abbrev xmlns:xlink="http://www.w3.org/1999/xlink" xlink:title="elytra length, measured in top view in a position when the base and apex of elytra are at the same level" xlink:type="simple">el</abbrev> 2.30; <abbrev xmlns:xlink="http://www.w3.org/1999/xlink" xlink:title="eye length, measured in top view, when the head is positioned horizontally" xlink:type="simple">eyl</abbrev> 0.25; <abbrev xmlns:xlink="http://www.w3.org/1999/xlink" xlink:title="minimum frons width" xlink:type="simple">frw</abbrev> 0.20; <abbrev xmlns:xlink="http://www.w3.org/1999/xlink" xlink:title="head length" xlink:type="simple">hl</abbrev> 0.50; <abbrev xmlns:xlink="http://www.w3.org/1999/xlink" xlink:title="head width, measured across the middle of the eyes" xlink:type="simple">hw</abbrev> 0.55; <abbrev xmlns:xlink="http://www.w3.org/1999/xlink" xlink:title="length of body exclusive of rostrum" xlink:type="simple">lb</abbrev> 3.35; <abbrev xmlns:xlink="http://www.w3.org/1999/xlink" xlink:title="maximum elytra width" xlink:type="simple">mew</abbrev> 1.35; <abbrev xmlns:xlink="http://www.w3.org/1999/xlink" xlink:title="minimum height of tooth on hind femur, measured from basal part of femur shorter edge" xlink:type="simple">mith</abbrev> 0.25; <abbrev xmlns:xlink="http://www.w3.org/1999/xlink" xlink:title="maximum pronotal width" xlink:type="simple">mpw</abbrev> 0.80; <abbrev xmlns:xlink="http://www.w3.org/1999/xlink" xlink:title="maximum height of tooth on hind femur; measurement from apex of femur longer edge" xlink:type="simple">mth</abbrev> 0.45; <abbrev xmlns:xlink="http://www.w3.org/1999/xlink" xlink:title="pronotum length" xlink:type="simple">pl</abbrev> 0.70; <abbrev xmlns:xlink="http://www.w3.org/1999/xlink" xlink:title="protibia length" xlink:type="simple">ptbl</abbrev> 0.75; <abbrev xmlns:xlink="http://www.w3.org/1999/xlink" xlink:title="maximum width of fore tibia" xlink:type="simple">ptbmw</abbrev> 0.15; <abbrev xmlns:xlink="http://www.w3.org/1999/xlink" xlink:title="rostrum length, measured in top of view, when base and apex of rostrum are in the same level" xlink:type="simple">rl</abbrev> 0.45; <abbrev xmlns:xlink="http://www.w3.org/1999/xlink" xlink:title="antennal scape length" xlink:type="simple">scl</abbrev> 0.60.</p></tp:treatment-sec><tp:treatment-sec sec-type="type material"><title>Type material.</title><p>Holotype, ♂– No. 1194, <named-content xmlns:xlink="http://www.w3.org/1999/xlink" content-type="dwc:verbatimCoordinates" xlink:type="simple">22°24.0'S × 164°31'E</named-content>, 580 m., Mandjelia, lower creek, 12–13 Dec 2004, rainforest, leg. G.B. Monteith, beating (<named-content xmlns:xlink="http://www.w3.org/1999/xlink" content-type="dwc:institutional_code" xlink:type="simple">MNHN</named-content>).</p></tp:treatment-sec><tp:treatment-sec sec-type="Etymology"><title>Etymology.</title><p>From the Latin prefix <italic>bi</italic>– (two), and noun <italic>macula</italic> (spot), refers to the two characteristic spots in the middle of the elytra. An adjective.</p></tp:treatment-sec><tp:treatment-sec sec-type="Distribution"><title>Distribution.</title><p>New Caledonia (main island, north province).</p></tp:treatment-sec><tp:treatment-sec><!--Section generated to contain objects referenced in tp:taxon-treatment.--><fig id="F2" position="float" orientation="portrait"><label>Figures 1–9.</label><caption><p>Dorsal habitus colour photographs of New Caledonian species from the genus <italic><tp:taxon-name><tp:taxon-name-part taxon-name-part-type="genus">Rasilinus</tp:taxon-name-part></tp:taxon-name></italic> gen. n. <bold>1</bold> <italic><tp:taxon-name><tp:taxon-name-part taxon-name-part-type="genus">Rasilinus</tp:taxon-name-part> <tp:taxon-name-part taxon-name-part-type="species">bicolor</tp:taxon-name-part></tp:taxon-name></italic> sp. n., paratype, ♀, Mandjélia (<abbrev xmlns:xlink="http://www.w3.org/1999/xlink" content-type="institution" xlink:title="Museum of Natural History, University of Wrocław, Poland" xlink:type="simple">MNHW</abbrev>) <bold>2</bold> <italic><tp:taxon-name><tp:taxon-name-part taxon-name-part-type="genus">Rasilinus</tp:taxon-name-part> <tp:taxon-name-part taxon-name-part-type="species">bifurcatus</tp:taxon-name-part></tp:taxon-name></italic> sp. n., holotype, ♂, Auopinié, (<named-content xmlns:xlink="http://www.w3.org/1999/xlink" content-type="dwc:institutional_code" xlink:type="simple">MNHN</named-content>) <bold>3</bold> <italic><tp:taxon-name><tp:taxon-name-part taxon-name-part-type="genus">Rasilinus</tp:taxon-name-part> <tp:taxon-name-part taxon-name-part-type="species">bimaculatus</tp:taxon-name-part></tp:taxon-name></italic> sp. n., holotype, ♂, Mandjélia (<named-content xmlns:xlink="http://www.w3.org/1999/xlink" content-type="dwc:institutional_code" xlink:type="simple">MNHN</named-content>) <bold>4</bold> <italic><tp:taxon-name><tp:taxon-name-part taxon-name-part-type="genus">Rasilinus</tp:taxon-name-part> <tp:taxon-name-part taxon-name-part-type="species">grandidens</tp:taxon-name-part></tp:taxon-name></italic> sp. n., holotype, ♂, Auopinié (<named-content xmlns:xlink="http://www.w3.org/1999/xlink" content-type="dwc:institutional_code" xlink:type="simple">MNHN</named-content>) <bold>5</bold> <italic><tp:taxon-name><tp:taxon-name-part taxon-name-part-type="genus">Rasilinus</tp:taxon-name-part> <tp:taxon-name-part taxon-name-part-type="species">longulus</tp:taxon-name-part></tp:taxon-name></italic> sp. n., paratype, ♀, Pic d’Amoa (<named-content xmlns:xlink="http://www.w3.org/1999/xlink" content-type="dwc:institutional_code" xlink:type="simple">QM</named-content>) <bold>6</bold> <italic><tp:taxon-name><tp:taxon-name-part taxon-name-part-type="genus">Rasilinus</tp:taxon-name-part> <tp:taxon-name-part taxon-name-part-type="species">subgemellus</tp:taxon-name-part></tp:taxon-name></italic> sp. n. holotype, ♂, Lifou Is. (<named-content xmlns:xlink="http://www.w3.org/1999/xlink" content-type="dwc:institutional_code" xlink:type="simple">MNHN</named-content>) <bold>7</bold> <italic><tp:taxon-name><tp:taxon-name-part taxon-name-part-type="genus">Rasilinus</tp:taxon-name-part> <tp:taxon-name-part taxon-name-part-type="species">subnodulus</tp:taxon-name-part></tp:taxon-name></italic> sp. n., holotype, ♂, Auopinié (<named-content xmlns:xlink="http://www.w3.org/1999/xlink" content-type="dwc:institutional_code" xlink:type="simple">MNHN</named-content>) <bold>8</bold> <italic><tp:taxon-name><tp:taxon-name-part taxon-name-part-type="genus">Rasilinus</tp:taxon-name-part> <tp:taxon-name-part taxon-name-part-type="species">tchambicus</tp:taxon-name-part></tp:taxon-name></italic> sp. n., paratype, ♀, Tchamba (<abbrev xmlns:xlink="http://www.w3.org/1999/xlink" content-type="institution" xlink:title="Department of Biosystematics, Opole University, Poland" xlink:type="simple">DBUO</abbrev>) <bold>9</bold> <italic><tp:taxon-name><tp:taxon-name-part taxon-name-part-type="genus">Rasilinus</tp:taxon-name-part> <tp:taxon-name-part taxon-name-part-type="species">virgatus</tp:taxon-name-part></tp:taxon-name></italic> sp. n., holotype, ♂, Dzumac Mts. (<named-content xmlns:xlink="http://www.w3.org/1999/xlink" content-type="dwc:institutional_code" xlink:type="simple">MNHN</named-content>).</p></caption><graphic xmlns:xlink="http://www.w3.org/1999/xlink" xlink:href="zookeys-554-087-g002.jpg" position="float" orientation="portrait" xlink:type="simple" id="oo_73499.jpg"/></fig><fig id="F3" position="float" orientation="portrait"><label>Figures 10–18.</label><caption><p>Elytra and pronotum, dorsal view: <bold>10</bold> <italic><tp:taxon-name><tp:taxon-name-part taxon-name-part-type="genus">Rasilinus</tp:taxon-name-part> <tp:taxon-name-part taxon-name-part-type="species">bicolor</tp:taxon-name-part></tp:taxon-name></italic> sp. n. <bold>11</bold> <italic><tp:taxon-name><tp:taxon-name-part taxon-name-part-type="genus">Rasilinus</tp:taxon-name-part> <tp:taxon-name-part taxon-name-part-type="species">bifurcatus</tp:taxon-name-part></tp:taxon-name></italic> sp. n. <bold>12</bold> <italic><tp:taxon-name><tp:taxon-name-part taxon-name-part-type="genus">Rasilinus</tp:taxon-name-part> <tp:taxon-name-part taxon-name-part-type="species">bimaculatus</tp:taxon-name-part></tp:taxon-name></italic> sp. n. <bold>13</bold> <italic><tp:taxon-name><tp:taxon-name-part taxon-name-part-type="genus">Rasilinus</tp:taxon-name-part> <tp:taxon-name-part taxon-name-part-type="species">grandidens</tp:taxon-name-part></tp:taxon-name></italic> sp. n. <bold>14</bold> <italic><tp:taxon-name><tp:taxon-name-part taxon-name-part-type="genus">Rasilinus</tp:taxon-name-part> <tp:taxon-name-part taxon-name-part-type="species">longulus</tp:taxon-name-part></tp:taxon-name></italic> sp. n. <bold>15</bold> <italic><tp:taxon-name><tp:taxon-name-part taxon-name-part-type="genus">Rasilinus</tp:taxon-name-part> <tp:taxon-name-part taxon-name-part-type="species">subgemellus</tp:taxon-name-part></tp:taxon-name></italic> sp. n. <bold>16</bold> <italic><tp:taxon-name><tp:taxon-name-part taxon-name-part-type="genus">Rasilinus</tp:taxon-name-part> <tp:taxon-name-part taxon-name-part-type="species">subnodulus</tp:taxon-name-part></tp:taxon-name></italic> sp. n. <bold>17</bold> <italic><tp:taxon-name><tp:taxon-name-part taxon-name-part-type="genus">Rasilinus</tp:taxon-name-part> <tp:taxon-name-part taxon-name-part-type="species">tchambicus</tp:taxon-name-part></tp:taxon-name></italic> sp. n. <bold>18</bold> <italic><tp:taxon-name><tp:taxon-name-part taxon-name-part-type="genus">Rasilinus</tp:taxon-name-part> <tp:taxon-name-part taxon-name-part-type="species">virgatus</tp:taxon-name-part></tp:taxon-name></italic> sp. n.</p></caption><graphic xmlns:xlink="http://www.w3.org/1999/xlink" xlink:href="zookeys-554-087-g003.jpg" position="float" orientation="portrait" xlink:type="simple" id="oo_73500.jpg"/></fig><fig id="F4" position="float" orientation="portrait"><label>Figures 19–27.</label><caption><p>General habitus, lateral view: <bold>19</bold> <italic><tp:taxon-name><tp:taxon-name-part taxon-name-part-type="genus">Rasilinus</tp:taxon-name-part> <tp:taxon-name-part taxon-name-part-type="species">bicolor</tp:taxon-name-part></tp:taxon-name></italic> sp. n. <bold>20</bold> <italic><tp:taxon-name><tp:taxon-name-part taxon-name-part-type="genus">Rasilinus</tp:taxon-name-part> <tp:taxon-name-part taxon-name-part-type="species">bifurcatus</tp:taxon-name-part></tp:taxon-name></italic> sp. n. <bold>21</bold> <italic><tp:taxon-name><tp:taxon-name-part taxon-name-part-type="genus">Rasilinus</tp:taxon-name-part> <tp:taxon-name-part taxon-name-part-type="species">bimaculatus</tp:taxon-name-part></tp:taxon-name></italic> sp. n. <bold>22</bold> <italic><tp:taxon-name><tp:taxon-name-part taxon-name-part-type="genus">Rasilinus</tp:taxon-name-part> <tp:taxon-name-part taxon-name-part-type="species">grandidens</tp:taxon-name-part></tp:taxon-name></italic> sp. n. <bold>23</bold> <italic><tp:taxon-name><tp:taxon-name-part taxon-name-part-type="genus">Rasilinus</tp:taxon-name-part> <tp:taxon-name-part taxon-name-part-type="species">longulus</tp:taxon-name-part></tp:taxon-name></italic> sp. n. <bold>24</bold> <italic><tp:taxon-name><tp:taxon-name-part taxon-name-part-type="genus">Rasilinus</tp:taxon-name-part> <tp:taxon-name-part taxon-name-part-type="species">subgemellus</tp:taxon-name-part></tp:taxon-name></italic> sp. n. <bold>25</bold> <italic><tp:taxon-name><tp:taxon-name-part taxon-name-part-type="genus">Rasilinus</tp:taxon-name-part> <tp:taxon-name-part taxon-name-part-type="species">subnodulus</tp:taxon-name-part></tp:taxon-name></italic> sp. n. <bold>26</bold> <italic><tp:taxon-name><tp:taxon-name-part taxon-name-part-type="genus">Rasilinus</tp:taxon-name-part> <tp:taxon-name-part taxon-name-part-type="species">tchambicus</tp:taxon-name-part></tp:taxon-name></italic> sp. n. <bold>27</bold> <italic><tp:taxon-name><tp:taxon-name-part taxon-name-part-type="genus">Rasilinus</tp:taxon-name-part> <tp:taxon-name-part taxon-name-part-type="species">virgatus</tp:taxon-name-part></tp:taxon-name></italic> sp. n.</p></caption><graphic xmlns:xlink="http://www.w3.org/1999/xlink" xlink:href="zookeys-554-087-g004.jpg" position="float" orientation="portrait" xlink:type="simple" id="oo_73501.jpg"/></fig><fig id="F5" position="float" orientation="portrait"><label>Figures 28–36.</label><caption><p>Head and rostrum, dorsal view: <bold>28</bold> <italic><tp:taxon-name><tp:taxon-name-part taxon-name-part-type="genus">Rasilinus</tp:taxon-name-part> <tp:taxon-name-part taxon-name-part-type="species">bicolor</tp:taxon-name-part></tp:taxon-name></italic> sp. n. <bold>29</bold> <italic><tp:taxon-name><tp:taxon-name-part taxon-name-part-type="genus">Rasilinus</tp:taxon-name-part> <tp:taxon-name-part taxon-name-part-type="species">bifurcatus</tp:taxon-name-part></tp:taxon-name></italic> sp. n. <bold>30</bold> <italic><tp:taxon-name><tp:taxon-name-part taxon-name-part-type="genus">Rasilinus</tp:taxon-name-part> <tp:taxon-name-part taxon-name-part-type="species">bimaculatus</tp:taxon-name-part></tp:taxon-name></italic> sp. n. 31 <italic><tp:taxon-name><tp:taxon-name-part taxon-name-part-type="genus">Rasilinus</tp:taxon-name-part> <tp:taxon-name-part taxon-name-part-type="species">grandidens</tp:taxon-name-part></tp:taxon-name></italic> sp. n. <bold>32</bold> <italic><tp:taxon-name><tp:taxon-name-part taxon-name-part-type="genus">Rasilinus</tp:taxon-name-part> <tp:taxon-name-part taxon-name-part-type="species">longulus</tp:taxon-name-part></tp:taxon-name></italic> sp. n. <bold>33</bold> <italic><tp:taxon-name><tp:taxon-name-part taxon-name-part-type="genus">Rasilinus</tp:taxon-name-part> <tp:taxon-name-part taxon-name-part-type="species">subgemellus</tp:taxon-name-part></tp:taxon-name></italic> sp. n. <bold>34</bold> <italic><tp:taxon-name><tp:taxon-name-part taxon-name-part-type="genus">Rasilinus</tp:taxon-name-part> <tp:taxon-name-part taxon-name-part-type="species">subnodulus</tp:taxon-name-part></tp:taxon-name></italic> sp. n. <bold>35</bold> <italic><tp:taxon-name><tp:taxon-name-part taxon-name-part-type="genus">Rasilinus</tp:taxon-name-part> <tp:taxon-name-part taxon-name-part-type="species">tchambicus</tp:taxon-name-part></tp:taxon-name></italic> sp. n. <bold>36</bold> <italic><tp:taxon-name><tp:taxon-name-part taxon-name-part-type="genus">Rasilinus</tp:taxon-name-part> <tp:taxon-name-part taxon-name-part-type="species">virgatus</tp:taxon-name-part></tp:taxon-name></italic> sp. n.</p></caption><graphic xmlns:xlink="http://www.w3.org/1999/xlink" xlink:href="zookeys-554-087-g005.jpg" position="float" orientation="portrait" xlink:type="simple" id="oo_73502.jpg"/></fig><fig id="F6" position="float" orientation="portrait"><label>Figures 37–48.</label><caption><p>Antennae (<bold>37–45</bold>) and abdominal sternites (<bold>46–48</bold>): <bold>37</bold> <italic><tp:taxon-name><tp:taxon-name-part taxon-name-part-type="genus">Rasilinus</tp:taxon-name-part> <tp:taxon-name-part taxon-name-part-type="species">bicolor</tp:taxon-name-part></tp:taxon-name></italic> sp. n. <bold>38</bold> <italic><tp:taxon-name><tp:taxon-name-part taxon-name-part-type="genus">Rasilinus</tp:taxon-name-part> <tp:taxon-name-part taxon-name-part-type="species">bifurcatus</tp:taxon-name-part></tp:taxon-name></italic> sp. n. <bold>39</bold> <italic><tp:taxon-name><tp:taxon-name-part taxon-name-part-type="genus">Rasilinus</tp:taxon-name-part> <tp:taxon-name-part taxon-name-part-type="species">bimaculatus</tp:taxon-name-part></tp:taxon-name></italic> sp. n. <bold>40</bold> <italic><tp:taxon-name><tp:taxon-name-part taxon-name-part-type="genus">Rasilinus</tp:taxon-name-part> <tp:taxon-name-part taxon-name-part-type="species">grandidens</tp:taxon-name-part></tp:taxon-name></italic> sp. n. <bold>41</bold> <italic><tp:taxon-name><tp:taxon-name-part taxon-name-part-type="genus">Rasilinus</tp:taxon-name-part> <tp:taxon-name-part taxon-name-part-type="species">longulus</tp:taxon-name-part></tp:taxon-name></italic> sp. n. <bold>42</bold> <italic><tp:taxon-name><tp:taxon-name-part taxon-name-part-type="genus">Rasilinus</tp:taxon-name-part> <tp:taxon-name-part taxon-name-part-type="species">subgemellus</tp:taxon-name-part></tp:taxon-name></italic> sp. n. <bold>43</bold> <italic><tp:taxon-name><tp:taxon-name-part taxon-name-part-type="genus">Rasilinus</tp:taxon-name-part> <tp:taxon-name-part taxon-name-part-type="species">subnodulus</tp:taxon-name-part></tp:taxon-name></italic> sp. n. <bold>44</bold> <italic><tp:taxon-name><tp:taxon-name-part taxon-name-part-type="genus">Rasilinus</tp:taxon-name-part> <tp:taxon-name-part taxon-name-part-type="species">tchambicus</tp:taxon-name-part></tp:taxon-name></italic> sp. n. <bold>45</bold> <italic><tp:taxon-name><tp:taxon-name-part taxon-name-part-type="genus">Rasilinus</tp:taxon-name-part> <tp:taxon-name-part taxon-name-part-type="species">virgatus</tp:taxon-name-part></tp:taxon-name></italic> sp. n. <bold>46</bold> <italic><tp:taxon-name><tp:taxon-name-part taxon-name-part-type="genus">Rasilinus</tp:taxon-name-part> <tp:taxon-name-part taxon-name-part-type="species">bimaculatus</tp:taxon-name-part></tp:taxon-name></italic> sp. n. <bold>47</bold> <italic><tp:taxon-name><tp:taxon-name-part taxon-name-part-type="genus">Rasilinus</tp:taxon-name-part> <tp:taxon-name-part taxon-name-part-type="species">subgemellus</tp:taxon-name-part></tp:taxon-name></italic> sp. n. <bold>48</bold> <italic><tp:taxon-name><tp:taxon-name-part taxon-name-part-type="genus">Rasilinus</tp:taxon-name-part> <tp:taxon-name-part taxon-name-part-type="species">subnodulus</tp:taxon-name-part></tp:taxon-name></italic> sp. n.</p></caption><graphic xmlns:xlink="http://www.w3.org/1999/xlink" xlink:href="zookeys-554-087-g006.jpg" position="float" orientation="portrait" xlink:type="simple" id="oo_73503.jpg"/></fig><fig id="F7" position="float" orientation="portrait"><label>Figures 49–66.</label><caption><p>Legs: <italic><tp:taxon-name><tp:taxon-name-part taxon-name-part-type="genus">Rasilinus</tp:taxon-name-part> <tp:taxon-name-part taxon-name-part-type="species">bicolor</tp:taxon-name-part></tp:taxon-name></italic> sp. n.: <bold>49</bold> front leg <bold>50</bold> middle leg <bold>51</bold> hind leg <italic><tp:taxon-name><tp:taxon-name-part taxon-name-part-type="genus">Rasilinus</tp:taxon-name-part> <tp:taxon-name-part taxon-name-part-type="species">bifurcatus</tp:taxon-name-part></tp:taxon-name></italic> sp. n.: <bold>52</bold> front leg <bold>53</bold>–middle leg <bold>54</bold> hind leg <italic><tp:taxon-name><tp:taxon-name-part taxon-name-part-type="genus">Rasilinus</tp:taxon-name-part> <tp:taxon-name-part taxon-name-part-type="species">bimaculatus</tp:taxon-name-part></tp:taxon-name></italic> sp. n.: <bold>55</bold> front leg (minute tooth marked by arrow) <bold>56</bold> middle leg <bold>57</bold> hind leg <italic><tp:taxon-name><tp:taxon-name-part taxon-name-part-type="genus">Rasilinus</tp:taxon-name-part> <tp:taxon-name-part taxon-name-part-type="species">grandidens</tp:taxon-name-part></tp:taxon-name></italic> sp. n.: <bold>58</bold> front leg <bold>59</bold> middle leg <bold>60</bold> hind leg <italic><tp:taxon-name><tp:taxon-name-part taxon-name-part-type="genus">Rasilinus</tp:taxon-name-part> <tp:taxon-name-part taxon-name-part-type="species">longulus</tp:taxon-name-part></tp:taxon-name></italic> sp. n.: <bold>61</bold> front leg <bold>62</bold> middle leg <bold>63</bold> hind leg <italic><tp:taxon-name><tp:taxon-name-part taxon-name-part-type="genus">Rasilinus</tp:taxon-name-part> <tp:taxon-name-part taxon-name-part-type="species">subgemellus</tp:taxon-name-part></tp:taxon-name></italic> sp. n,: <bold>64</bold> front leg <bold>65</bold>–middle leg <bold>66</bold> hind leg.</p></caption><graphic xmlns:xlink="http://www.w3.org/1999/xlink" xlink:href="zookeys-554-087-g007.jpg" position="float" orientation="portrait" xlink:type="simple" id="oo_73504.jpg"/></fig><fig id="F8" position="float" orientation="portrait"><label>Figures 67–85.</label><caption><p>Legs (<bold>67–75</bold>) and tarsal claws (<bold>77–85</bold>): <italic><tp:taxon-name><tp:taxon-name-part taxon-name-part-type="genus">Rasilinus</tp:taxon-name-part> <tp:taxon-name-part taxon-name-part-type="species">subnodulus</tp:taxon-name-part></tp:taxon-name></italic> sp. n.: <bold>67</bold> front leg <bold>68</bold> middle leg <bold>69</bold> hind leg <italic><tp:taxon-name><tp:taxon-name-part taxon-name-part-type="genus">Rasilinus</tp:taxon-name-part> <tp:taxon-name-part taxon-name-part-type="species">tchambicus</tp:taxon-name-part></tp:taxon-name></italic> sp. n.: <bold>70</bold> front leg <bold>71</bold> middle leg <bold>72</bold> hind leg <italic><tp:taxon-name><tp:taxon-name-part taxon-name-part-type="genus">Rasilinus</tp:taxon-name-part> <tp:taxon-name-part taxon-name-part-type="species">virgatus</tp:taxon-name-part></tp:taxon-name></italic> sp. n.: <bold>73</bold> front leg <bold>74</bold> middle leg <bold>75</bold> hind leg <bold>76</bold> hind femora, dorsal view of: a –<italic><tp:taxon-name><tp:taxon-name-part taxon-name-part-type="genus">Pactola</tp:taxon-name-part></tp:taxon-name></italic> (Pasc.) and b–<italic><tp:taxon-name><tp:taxon-name-part taxon-name-part-type="genus">Rasilinus</tp:taxon-name-part></tp:taxon-name></italic> gen. n. <bold>77</bold> <italic><tp:taxon-name><tp:taxon-name-part taxon-name-part-type="genus">Rasilinus</tp:taxon-name-part> <tp:taxon-name-part taxon-name-part-type="species">bicolor</tp:taxon-name-part></tp:taxon-name></italic> sp. n. <bold>78</bold> <italic><tp:taxon-name><tp:taxon-name-part taxon-name-part-type="genus">Rasilinus</tp:taxon-name-part> <tp:taxon-name-part taxon-name-part-type="species">bifurcatus</tp:taxon-name-part></tp:taxon-name></italic> sp. n. <bold>79</bold> <italic><tp:taxon-name><tp:taxon-name-part taxon-name-part-type="genus">Rasilinus</tp:taxon-name-part> <tp:taxon-name-part taxon-name-part-type="species">bimaculatus</tp:taxon-name-part></tp:taxon-name></italic> sp. n. <bold>80</bold> <italic><tp:taxon-name><tp:taxon-name-part taxon-name-part-type="genus">Rasilinus</tp:taxon-name-part> <tp:taxon-name-part taxon-name-part-type="species">grandidens</tp:taxon-name-part></tp:taxon-name></italic> sp. n. <bold>81</bold> <italic><tp:taxon-name><tp:taxon-name-part taxon-name-part-type="genus">Rasilinus</tp:taxon-name-part> <tp:taxon-name-part taxon-name-part-type="species">longulus</tp:taxon-name-part></tp:taxon-name></italic> sp. n. <bold>82</bold> <italic><tp:taxon-name><tp:taxon-name-part taxon-name-part-type="genus">Rasilinus</tp:taxon-name-part> <tp:taxon-name-part taxon-name-part-type="species">subgemellus</tp:taxon-name-part></tp:taxon-name></italic> sp. n. <bold>83</bold> <italic><tp:taxon-name><tp:taxon-name-part taxon-name-part-type="genus">Rasilinus</tp:taxon-name-part> <tp:taxon-name-part taxon-name-part-type="species">subnodulus</tp:taxon-name-part></tp:taxon-name></italic> sp. n. <bold>84</bold> <italic><tp:taxon-name><tp:taxon-name-part taxon-name-part-type="genus">Rasilinus</tp:taxon-name-part> <tp:taxon-name-part taxon-name-part-type="species">tchambicus</tp:taxon-name-part></tp:taxon-name></italic> sp. n. <bold>85</bold> <italic><tp:taxon-name><tp:taxon-name-part taxon-name-part-type="genus">Rasilinus</tp:taxon-name-part> <tp:taxon-name-part taxon-name-part-type="species">virgatus</tp:taxon-name-part></tp:taxon-name></italic> sp. n.</p></caption><graphic xmlns:xlink="http://www.w3.org/1999/xlink" xlink:href="zookeys-554-087-g008.jpg" position="float" orientation="portrait" xlink:type="simple" id="oo_73505.jpg"/></fig><fig id="F9" position="float" orientation="portrait"><label>Figures 86–99.</label><caption><p>Terminalia. Male pygidium, ventral view (<bold>86–92</bold>), female pygidium, dorsal view (<bold>93</bold>), female abdominal tergite VIII, dorsal view (<bold>94–98</bold>) and last ventrite of male (<bold>99</bold>): <bold>86</bold> <italic><tp:taxon-name><tp:taxon-name-part taxon-name-part-type="genus">Rasilinus</tp:taxon-name-part> <tp:taxon-name-part taxon-name-part-type="species">bicolor</tp:taxon-name-part></tp:taxon-name></italic> sp. n. <bold>87</bold> <italic><tp:taxon-name><tp:taxon-name-part taxon-name-part-type="genus">Rasilinus</tp:taxon-name-part> <tp:taxon-name-part taxon-name-part-type="species">bifurcatus</tp:taxon-name-part></tp:taxon-name></italic> sp. n. <bold>88</bold> <italic><tp:taxon-name><tp:taxon-name-part taxon-name-part-type="genus">Rasilinus</tp:taxon-name-part> <tp:taxon-name-part taxon-name-part-type="species">bimaculatus</tp:taxon-name-part></tp:taxon-name></italic> sp. n. <bold>89</bold> <italic><tp:taxon-name><tp:taxon-name-part taxon-name-part-type="genus">Rasilinus</tp:taxon-name-part> <tp:taxon-name-part taxon-name-part-type="species">subgemellus</tp:taxon-name-part></tp:taxon-name></italic> sp. n. <bold>90</bold> <italic><tp:taxon-name><tp:taxon-name-part taxon-name-part-type="genus">Rasilinus</tp:taxon-name-part> <tp:taxon-name-part taxon-name-part-type="species">subnodulus</tp:taxon-name-part></tp:taxon-name></italic> sp. n. <bold>91</bold> <italic><tp:taxon-name><tp:taxon-name-part taxon-name-part-type="genus">Rasilinus</tp:taxon-name-part> <tp:taxon-name-part taxon-name-part-type="species">tchambicus</tp:taxon-name-part></tp:taxon-name></italic> sp. n. <bold>92</bold> <italic><tp:taxon-name><tp:taxon-name-part taxon-name-part-type="genus">Rasilinus</tp:taxon-name-part> <tp:taxon-name-part taxon-name-part-type="species">virgatus</tp:taxon-name-part></tp:taxon-name></italic> sp. n. <bold>93</bold> <italic><tp:taxon-name><tp:taxon-name-part taxon-name-part-type="genus">Rasilinus</tp:taxon-name-part> <tp:taxon-name-part taxon-name-part-type="species">grandidens</tp:taxon-name-part></tp:taxon-name></italic> sp. n. <bold>94</bold> <italic><tp:taxon-name><tp:taxon-name-part taxon-name-part-type="genus">Rasilinus</tp:taxon-name-part> <tp:taxon-name-part taxon-name-part-type="species">bicolor</tp:taxon-name-part></tp:taxon-name></italic> sp. n. <bold>95</bold> <italic><tp:taxon-name><tp:taxon-name-part taxon-name-part-type="genus">Rasilinus</tp:taxon-name-part> <tp:taxon-name-part taxon-name-part-type="species">grandidens</tp:taxon-name-part></tp:taxon-name></italic> sp. n. <bold>96</bold> <italic><tp:taxon-name><tp:taxon-name-part taxon-name-part-type="genus">Rasilinus</tp:taxon-name-part> <tp:taxon-name-part taxon-name-part-type="species">longulus</tp:taxon-name-part></tp:taxon-name></italic> sp. n. <bold>97</bold> <italic><tp:taxon-name><tp:taxon-name-part taxon-name-part-type="genus">Rasilinus</tp:taxon-name-part> <tp:taxon-name-part taxon-name-part-type="species">subnodulus</tp:taxon-name-part></tp:taxon-name></italic> sp. n. <bold>98</bold> <italic><tp:taxon-name><tp:taxon-name-part taxon-name-part-type="genus">Rasilinus</tp:taxon-name-part> <tp:taxon-name-part taxon-name-part-type="species">tchambicus</tp:taxon-name-part></tp:taxon-name></italic> sp. n. <bold>99</bold> <italic><tp:taxon-name><tp:taxon-name-part taxon-name-part-type="genus">Rasilinus</tp:taxon-name-part> <tp:taxon-name-part taxon-name-part-type="species">bifurcatus</tp:taxon-name-part></tp:taxon-name></italic> sp. n.</p></caption><graphic xmlns:xlink="http://www.w3.org/1999/xlink" xlink:href="zookeys-554-087-g009.jpg" position="float" orientation="portrait" xlink:type="simple" id="oo_73506.jpg"/></fig><fig id="F10" position="float" orientation="portrait"><label>Figures 100–113.</label><caption><p>Male terminalia. Aedeagus, dorsal and lateral view (<bold>100–106</bold>) spiculum gastrale, dorsal view (<bold>107, 108, 110, 111</bold>) spiculum gastrale, dorsal and lateral view (<bold>109, 112, 113</bold>): <bold>100</bold> <italic><tp:taxon-name><tp:taxon-name-part taxon-name-part-type="genus">Rasilinus</tp:taxon-name-part> <tp:taxon-name-part taxon-name-part-type="species">bicolor</tp:taxon-name-part></tp:taxon-name></italic> sp. n. <bold>101</bold> <italic><tp:taxon-name><tp:taxon-name-part taxon-name-part-type="genus">Rasilinus</tp:taxon-name-part> <tp:taxon-name-part taxon-name-part-type="species">bifurcatus</tp:taxon-name-part></tp:taxon-name></italic> sp. n. (e–endophallus with characteristic sclerites) <bold>102</bold> <italic><tp:taxon-name><tp:taxon-name-part taxon-name-part-type="genus">Rasilinus</tp:taxon-name-part> <tp:taxon-name-part taxon-name-part-type="species">bimaculatus</tp:taxon-name-part></tp:taxon-name></italic> sp. n. <bold>103</bold> <italic><tp:taxon-name><tp:taxon-name-part taxon-name-part-type="genus">Rasilinus</tp:taxon-name-part> <tp:taxon-name-part taxon-name-part-type="species">subgemellus</tp:taxon-name-part></tp:taxon-name></italic> sp. n. <bold>104</bold> <italic><tp:taxon-name><tp:taxon-name-part taxon-name-part-type="genus">Rasilinus</tp:taxon-name-part> <tp:taxon-name-part taxon-name-part-type="species">subnodulus</tp:taxon-name-part></tp:taxon-name></italic> sp. n. <bold>105</bold> <italic><tp:taxon-name><tp:taxon-name-part taxon-name-part-type="genus">Rasilinus</tp:taxon-name-part> <tp:taxon-name-part taxon-name-part-type="species">tchambicus</tp:taxon-name-part></tp:taxon-name></italic> sp. n. <bold>106</bold> <italic><tp:taxon-name><tp:taxon-name-part taxon-name-part-type="genus">Rasilinus</tp:taxon-name-part> <tp:taxon-name-part taxon-name-part-type="species">virgatus</tp:taxon-name-part></tp:taxon-name></italic> sp. n. <bold>107</bold> <italic><tp:taxon-name><tp:taxon-name-part taxon-name-part-type="genus">Rasilinus</tp:taxon-name-part> <tp:taxon-name-part taxon-name-part-type="species">bicolor</tp:taxon-name-part></tp:taxon-name></italic> sp. n. <bold>108</bold> <italic><tp:taxon-name><tp:taxon-name-part taxon-name-part-type="genus">Rasilinus</tp:taxon-name-part> <tp:taxon-name-part taxon-name-part-type="species">bifurcatus</tp:taxon-name-part></tp:taxon-name></italic> sp. n. <bold>109</bold> <italic><tp:taxon-name><tp:taxon-name-part taxon-name-part-type="genus">Rasilinus</tp:taxon-name-part> <tp:taxon-name-part taxon-name-part-type="species">bimaculatus</tp:taxon-name-part></tp:taxon-name></italic> sp. n. <bold>110</bold> <italic><tp:taxon-name><tp:taxon-name-part taxon-name-part-type="genus">Rasilinus</tp:taxon-name-part> <tp:taxon-name-part taxon-name-part-type="species">subgemellus</tp:taxon-name-part></tp:taxon-name></italic> sp. n. <bold>111</bold> <italic><tp:taxon-name><tp:taxon-name-part taxon-name-part-type="genus">Rasilinus</tp:taxon-name-part> <tp:taxon-name-part taxon-name-part-type="species">subnodulus</tp:taxon-name-part></tp:taxon-name></italic> sp. n. <bold>112</bold> <italic><tp:taxon-name><tp:taxon-name-part taxon-name-part-type="genus">Rasilinus</tp:taxon-name-part> <tp:taxon-name-part taxon-name-part-type="species">tchambicus</tp:taxon-name-part></tp:taxon-name></italic> sp. n. <bold>113</bold> <italic><tp:taxon-name><tp:taxon-name-part taxon-name-part-type="genus">Rasilinus</tp:taxon-name-part> <tp:taxon-name-part taxon-name-part-type="species">virgatus</tp:taxon-name-part></tp:taxon-name></italic> sp. n.</p></caption><graphic xmlns:xlink="http://www.w3.org/1999/xlink" xlink:href="zookeys-554-087-g010.jpg" position="float" orientation="portrait" xlink:type="simple" id="oo_73507.jpg"/></fig><fig id="F11" position="float" orientation="portrait"><label>Figures 114–130.</label><caption><p>Terminalia. Male tegmen (<bold>114–120</bold>), female ovipositor (<bold>121–125</bold>) and spermatheca (<bold>126–130</bold>) : <bold>114</bold> <italic><tp:taxon-name><tp:taxon-name-part taxon-name-part-type="genus">Rasilinus</tp:taxon-name-part> <tp:taxon-name-part taxon-name-part-type="species">bicolor</tp:taxon-name-part></tp:taxon-name></italic> sp. n. <bold>115</bold> <italic><tp:taxon-name><tp:taxon-name-part taxon-name-part-type="genus">Rasilinus</tp:taxon-name-part> <tp:taxon-name-part taxon-name-part-type="species">bifurcatus</tp:taxon-name-part></tp:taxon-name></italic> sp. n. <bold>116</bold> <italic><tp:taxon-name><tp:taxon-name-part taxon-name-part-type="genus">Rasilinus</tp:taxon-name-part> <tp:taxon-name-part taxon-name-part-type="species">bimaculatus</tp:taxon-name-part></tp:taxon-name></italic> sp. n. <bold>117</bold> <italic><tp:taxon-name><tp:taxon-name-part taxon-name-part-type="genus">Rasilinus</tp:taxon-name-part> <tp:taxon-name-part taxon-name-part-type="species">subgemellus</tp:taxon-name-part></tp:taxon-name></italic> sp. n. <bold>118</bold> <italic><tp:taxon-name><tp:taxon-name-part taxon-name-part-type="genus">Rasilinus</tp:taxon-name-part> <tp:taxon-name-part taxon-name-part-type="species">subnodulus</tp:taxon-name-part></tp:taxon-name></italic> sp. n. <bold>119</bold> <italic><tp:taxon-name><tp:taxon-name-part taxon-name-part-type="genus">Rasilinus</tp:taxon-name-part> <tp:taxon-name-part taxon-name-part-type="species">tchambicus</tp:taxon-name-part></tp:taxon-name></italic> sp. n. <bold>120</bold> <italic><tp:taxon-name><tp:taxon-name-part taxon-name-part-type="genus">Rasilinus</tp:taxon-name-part> <tp:taxon-name-part taxon-name-part-type="species">virgatus</tp:taxon-name-part></tp:taxon-name></italic> sp. n. <bold>121</bold> <italic><tp:taxon-name><tp:taxon-name-part taxon-name-part-type="genus">Rasilinus</tp:taxon-name-part> <tp:taxon-name-part taxon-name-part-type="species">bicolor</tp:taxon-name-part></tp:taxon-name></italic> sp. n. <bold>122</bold> <italic><tp:taxon-name><tp:taxon-name-part taxon-name-part-type="genus">Rasilinus</tp:taxon-name-part> <tp:taxon-name-part taxon-name-part-type="species">grandidens</tp:taxon-name-part></tp:taxon-name></italic> sp. n. <bold>123</bold> <italic><tp:taxon-name><tp:taxon-name-part taxon-name-part-type="genus">Rasilinus</tp:taxon-name-part> <tp:taxon-name-part taxon-name-part-type="species">longulus</tp:taxon-name-part></tp:taxon-name></italic> sp. n. <bold>124</bold> <italic><tp:taxon-name><tp:taxon-name-part taxon-name-part-type="genus">Rasilinus</tp:taxon-name-part> <tp:taxon-name-part taxon-name-part-type="species">subnodulus</tp:taxon-name-part></tp:taxon-name></italic> sp. n. <bold>125</bold> <italic><tp:taxon-name><tp:taxon-name-part taxon-name-part-type="genus">Rasilinus</tp:taxon-name-part> <tp:taxon-name-part taxon-name-part-type="species">tchambicus</tp:taxon-name-part></tp:taxon-name></italic> sp. n. <bold>126</bold> <italic><tp:taxon-name><tp:taxon-name-part taxon-name-part-type="genus">Rasilinus</tp:taxon-name-part> <tp:taxon-name-part taxon-name-part-type="species">bicolor</tp:taxon-name-part></tp:taxon-name></italic> sp. n. <bold>127</bold> <italic><tp:taxon-name><tp:taxon-name-part taxon-name-part-type="genus">Rasilinus</tp:taxon-name-part> <tp:taxon-name-part taxon-name-part-type="species">grandidens</tp:taxon-name-part></tp:taxon-name></italic> sp. n. <bold>128</bold> <italic><tp:taxon-name><tp:taxon-name-part taxon-name-part-type="genus">Rasilinus</tp:taxon-name-part> <tp:taxon-name-part taxon-name-part-type="species">longulus</tp:taxon-name-part></tp:taxon-name></italic> sp. n. <bold>129</bold> <italic><tp:taxon-name><tp:taxon-name-part taxon-name-part-type="genus">Rasilinus</tp:taxon-name-part> <tp:taxon-name-part taxon-name-part-type="species">subnodulus</tp:taxon-name-part></tp:taxon-name></italic> sp. n. <bold>130</bold> <italic><tp:taxon-name><tp:taxon-name-part taxon-name-part-type="genus">Rasilinus</tp:taxon-name-part> <tp:taxon-name-part taxon-name-part-type="species">tchambicus</tp:taxon-name-part></tp:taxon-name></italic> sp. n.</p></caption><graphic xmlns:xlink="http://www.w3.org/1999/xlink" xlink:href="zookeys-554-087-g011.jpg" position="float" orientation="portrait" xlink:type="simple" id="oo_73508.jpg"/></fig></tp:treatment-sec></tp:taxon-treatment>
