# Supplementary material for: A new genus and nine new species of Eugnomini (Coleoptera, Curculionidae) from New Caledonia
Source: Zookeys. 2016 Jan 18;(554):87–118. doi: 10.3897/zookeys.554.6120 (PMC4740831; doi:10.3897/zookeys.554.6120)
Supplement: XML Treatment for Rasilinus subgemellus [file zookeys.554.6120-treatment8.xml]

<!DOCTYPE tp:taxon-treatment
  PUBLIC "-//TaxonX//DTD Taxonomic Treatment Publishing DTD v0 20100105//EN" "tax-treatment-NSO.dtd">
<tp:taxon-treatment xmlns:tp="http://www.plazi.org/taxpub"><tp:treatment-meta><kwd-group><label>Taxon classification</label><kwd><named-content content-type="kingdom">Animalia</named-content></kwd><kwd><named-content content-type="order">Coleoptera</named-content></kwd><kwd><named-content content-type="family">Curculionidae</named-content></kwd></kwd-group><mixed-citation publication-type="journal"><person-group><name><surname>Mazur</surname><given-names>Miłosz A.</given-names></name></person-group><article-title>A new genus and nine new species of <tp:taxon-name><tp:taxon-name-part taxon-name-part-type="tribe">Eugnomini</tp:taxon-name-part></tp:taxon-name> (<tp:taxon-name><tp:taxon-name-part taxon-name-part-type="order">Coleoptera</tp:taxon-name-part></tp:taxon-name>, <tp:taxon-name><tp:taxon-name-part taxon-name-part-type="family">Curculionidae</tp:taxon-name-part></tp:taxon-name>) from New Caledonia</article-title><source>Zookeys</source><day>18</day><month>1</month><year>2016</year><volume>2016</volume><issue>554</issue><fpage>87</fpage><lpage>118</lpage><pub-id pub-id-type="doi">10.3897/zookeys.554.6120</pub-id></mixed-citation></tp:treatment-meta><tp:nomenclature><tp:taxon-name>
            <tp:taxon-name-part taxon-name-part-type="genus">Rasilinus</tp:taxon-name-part>
            <tp:taxon-name-part taxon-name-part-type="species">subgemellus</tp:taxon-name-part>
            <object-id xmlns:xlink="http://www.w3.org/1999/xlink" content-type="zoobank" xlink:type="simple">http://zoobank.org/F4F6F30A-9F12-4744-ADA4-FB99D222770B</object-id>
          </tp:taxon-name><tp:taxon-status xmlns:xlink="http://www.w3.org/1999/xlink" xlink:type="simple">sp. n.</tp:taxon-status><xref ref-type="fig" rid="F2">Figs 6</xref><xref ref-type="fig" rid="F3">, 15</xref><xref ref-type="fig" rid="F4">, 24</xref><xref ref-type="fig" rid="F5">, 33</xref><xref ref-type="fig" rid="F6">, 42</xref><xref ref-type="fig" rid="F6">, 47</xref><xref ref-type="fig" rid="F7">, 64 ‒66, 82, 89, 103, 110, 117</xref></tp:nomenclature><tp:treatment-sec sec-type="Diagnosis"><title>Diagnosis.</title><p>The species is unique within the genus in having a pair of small nodules at the middle of the first ventrite of male; rostrum with distinct median keel; regularly rounded lateral margin of pronotum and parameroid lobes of tegmen with a pair of very short, sclerotised processes.</p></tp:treatment-sec><tp:treatment-sec sec-type="Description"><title>Description.</title><p>
            <abbrev xmlns:xlink="http://www.w3.org/1999/xlink" xlink:type="simple"><def><p> Body length </p></def>(lb)</abbrev> <italic>ca.</italic> 3.60 mm.</p><p>
            <italic>Body colour and vestiture</italic> (Fig. <xref ref-type="fig" rid="F2">6</xref>). Pronotum, elytra and tibiae dark brown to blackish; femora brown with darker base and apex. Scape of antennae orange, funicle and club darker. Dorsal part of rostrum covered with white, suboval scales. Tarsus with strongly elongated, white scales, sometimes much longer than length of tarsomeres. Hind femora with distinct, transverse, wide stripe composed of small, suboval, white scales. Intervals with line of elongate, strongly protruding, dark scales. Abdomen dark orange, apical margins of ventrites and pair of nodules much darker.</p><p>
            <italic>Head, rostrum and antennae</italic> (Figs <xref ref-type="fig" rid="F4">24</xref>, <xref ref-type="fig" rid="F5">33</xref>, <xref ref-type="fig" rid="F6">42</xref>). Head subquadrate (<abbrev xmlns:xlink="http://www.w3.org/1999/xlink" xlink:title="head width, measured across the middle of the eyes" xlink:type="simple">hw</abbrev>/<abbrev xmlns:xlink="http://www.w3.org/1999/xlink" xlink:title="head length" xlink:type="simple">hl</abbrev> <italic>ca.</italic> 1.10). Forehead slightly concave. Eyes relatively small, weakly convex laterally; slightly protruding above margin of head in lateral view; approximately as long as half-length of head (<abbrev xmlns:xlink="http://www.w3.org/1999/xlink" xlink:title="eye length, measured in top view, when the head is positioned horizontally" xlink:type="simple">eyl</abbrev>/<abbrev xmlns:xlink="http://www.w3.org/1999/xlink" xlink:title="head length" xlink:type="simple">hl</abbrev> <italic>ca.</italic> 0.40). Vertex distinctly convex, with irregular, dense punctation, strongly scabrous; lateral margin broadened, widely rounded near base. Rostrum almost as long as it is double width at apex (<abbrev xmlns:xlink="http://www.w3.org/1999/xlink" xlink:title="rostrum length, measured in top of view, when base and apex of rostrum are in the same level" xlink:type="simple">rl</abbrev>/<abbrev xmlns:xlink="http://www.w3.org/1999/xlink" xlink:title="width of rostrum apex" xlink:type="simple">arw</abbrev> <italic>ca.</italic> 1.85), as long as head, weakly curved laterally; medially with distinct, protruding keel. Funicle shorter than scape; desmomere 1 strongly elongate, as long as 2–4 taken together; 2 slightly longer than 3; 3–7 slightly longer than wide. Club 2 × than wide, as long as desmomeres 3–7.</p><p>
            <italic>Pronotum</italic> (Figs <xref ref-type="fig" rid="F3">15</xref>, <xref ref-type="fig" rid="F4">24</xref>). Distinctly wider than long (<abbrev xmlns:xlink="http://www.w3.org/1999/xlink" xlink:title="maximum pronotal width" xlink:type="simple">mpw</abbrev>/<abbrev xmlns:xlink="http://www.w3.org/1999/xlink" xlink:title="pronotum length" xlink:type="simple">pl</abbrev> <italic>ca.</italic> 1.25); laterally regularly rounded, narrowed subapically. Surface strongly rough, matt.</p><p>
            <italic>Elytra</italic> (Figs <xref ref-type="fig" rid="F3">15</xref>, <xref ref-type="fig" rid="F4">24</xref>). Elongate (<abbrev xmlns:xlink="http://www.w3.org/1999/xlink" xlink:title="elytra length, measured in top view in a position when the base and apex of elytra are at the same level" xlink:type="simple">el</abbrev>/<abbrev xmlns:xlink="http://www.w3.org/1999/xlink" xlink:title="maximum elytra width" xlink:type="simple">mew</abbrev> <italic>ca.</italic> 1.55), widest across humeral calli, weakly narrowed to middle of length, strongest apically. Striae narrow, composed of small punctures, slightly concave only at apical part. Intervals wide, flat, strongly rugose, shining.</p><p>
            <italic>Legs</italic> (Figs <xref ref-type="fig" rid="F7">64–66</xref>, <xref ref-type="fig" rid="F8">82</xref>). Fore and middle legs elongate, slender; femora with tooth at ventral side; tibiae slightly bisinuate, narrowed subapically. Hind tibiae regularly curved. Claws untoothed, basally distinctly, regularly broadened.</p><p>
            <italic>Abdomen</italic> (Fig. <xref ref-type="fig" rid="F6">47</xref>, <xref ref-type="fig" rid="F9">89</xref>). Slightly longer than wide. First ventrite with two distinct nodules; suture distinct laterally, medially obsolete. Sutures between ventrites 2–5 strongly depressed. Last ventrite wider than long; apical margin straight. Pygidium of male subquadrate, dorsal surface with sparse punctation. Apical margin with elongate setae. Ventral processes relatively small; with few, sparse setae.</p><p>
            <italic>Male terminalia</italic> (Figs <xref ref-type="fig" rid="F10">103</xref>, <xref ref-type="fig" rid="F10">110</xref>, <xref ref-type="fig" rid="F11">117</xref>). Aedegal pedon longer than apodemes, basal part unsclerotised, extended into pair of processes; apex strongly narrowed, acuminate. From lateral view curved irregularly with slightly upturned apex. Tegmen with subcircular tegminal ring; tegminal apodeme thin and short; parameroid lobes indistinct, composed of two fully separated, short processes, each surrounded by thin membrane. Basal part of sternite VIII irregularly bifurcate; hemisternites on sternite IX irregular, well visible.</p><p>
            <italic>Female</italic>. Unknown.</p></tp:treatment-sec><tp:treatment-sec sec-type="Measurements"><title>Measurements.</title><p>Holotype, ♂: <abbrev xmlns:xlink="http://www.w3.org/1999/xlink" xlink:title="pronotum width at anterior margin" xlink:type="simple">apw</abbrev> 0.70; <abbrev xmlns:xlink="http://www.w3.org/1999/xlink" xlink:title="width of rostrum apex" xlink:type="simple">arw</abbrev> 0.35; <abbrev xmlns:xlink="http://www.w3.org/1999/xlink" xlink:title="width of elytral base measured through the middle of humeral calli" xlink:type="simple">bew</abbrev> 1.60; <abbrev xmlns:xlink="http://www.w3.org/1999/xlink" xlink:title="pronotum width at the base" xlink:type="simple">bpw</abbrev> 0.95; <abbrev xmlns:xlink="http://www.w3.org/1999/xlink" xlink:title="elytra length, measured in top view in a position when the base and apex of elytra are at the same level" xlink:type="simple">el</abbrev> 2.50; <abbrev xmlns:xlink="http://www.w3.org/1999/xlink" xlink:title="eye length, measured in top view, when the head is positioned horizontally" xlink:type="simple">eyl</abbrev> 0.30; <abbrev xmlns:xlink="http://www.w3.org/1999/xlink" xlink:title="minimum frons width" xlink:type="simple">frw</abbrev> 0.20; <abbrev xmlns:xlink="http://www.w3.org/1999/xlink" xlink:title="head length" xlink:type="simple">hl</abbrev> 0.65; <abbrev xmlns:xlink="http://www.w3.org/1999/xlink" xlink:title="head width, measured across the middle of the eyes" xlink:type="simple">hw</abbrev> 0.60; <abbrev xmlns:xlink="http://www.w3.org/1999/xlink" xlink:title="length of body exclusive of rostrum" xlink:type="simple">lb</abbrev> 3.60; <abbrev xmlns:xlink="http://www.w3.org/1999/xlink" xlink:title="maximum elytra width" xlink:type="simple">mew</abbrev> 1.60; <abbrev xmlns:xlink="http://www.w3.org/1999/xlink" xlink:title="minimum height of tooth on hind femur, measured from basal part of femur shorter edge" xlink:type="simple">mith</abbrev> 0.25; <abbrev xmlns:xlink="http://www.w3.org/1999/xlink" xlink:title="maximum pronotal width" xlink:type="simple">mpw</abbrev> 1.00; <abbrev xmlns:xlink="http://www.w3.org/1999/xlink" xlink:title="maximum height of tooth on hind femur; measurement from apex of femur longer edge" xlink:type="simple">mth</abbrev> 0.35; <abbrev xmlns:xlink="http://www.w3.org/1999/xlink" xlink:title="pronotum length" xlink:type="simple">pl</abbrev> 0.80; <abbrev xmlns:xlink="http://www.w3.org/1999/xlink" xlink:title="protibia length" xlink:type="simple">ptbl</abbrev> 0.85; <abbrev xmlns:xlink="http://www.w3.org/1999/xlink" xlink:title="maximum width of fore tibia" xlink:type="simple">ptbmw</abbrev> 0.15; <abbrev xmlns:xlink="http://www.w3.org/1999/xlink" xlink:title="rostrum length, measured in top of view, when base and apex of rostrum are in the same level" xlink:type="simple">rl</abbrev> 0.65; <abbrev xmlns:xlink="http://www.w3.org/1999/xlink" xlink:title="antennal scape length" xlink:type="simple">scl</abbrev> 0.70.</p></tp:treatment-sec><tp:treatment-sec sec-type="type material"><title>Type material.</title><p>Holotype, ♂– Loyality Is., Lifu, nr. We(Oue), 2–35m, 26–28.III.1968; T.C. Maa, Collector, Bishop; N.Z. Arthropod Collection, private bag 92170, Auckland, New Zealand (<named-content xmlns:xlink="http://www.w3.org/1999/xlink" content-type="dwc:institutional_code" xlink:type="simple">MNHN</named-content>).</p></tp:treatment-sec><tp:treatment-sec sec-type="Etymology"><title>Etymology.</title><p>The specific epithet is derived from the Latin prefix <italic>sub</italic>– (on the lower side, beneath) and Latin adjective <italic>gemellus</italic> (paired, double) and refers to the pair of nodules situated on the first segment of the male abdomen.</p></tp:treatment-sec><tp:treatment-sec sec-type="Distribution"><title>Distribution.</title><p>New Caledonia (Lifou Island).</p></tp:treatment-sec><tp:treatment-sec><!--Section generated to contain objects referenced in tp:taxon-treatment.--><fig id="F2" position="float" orientation="portrait"><label>Figures 1–9.</label><caption><p>Dorsal habitus colour photographs of New Caledonian species from the genus <italic><tp:taxon-name><tp:taxon-name-part taxon-name-part-type="genus">Rasilinus</tp:taxon-name-part></tp:taxon-name></italic> gen. n. <bold>1</bold> <italic><tp:taxon-name><tp:taxon-name-part taxon-name-part-type="genus">Rasilinus</tp:taxon-name-part> <tp:taxon-name-part taxon-name-part-type="species">bicolor</tp:taxon-name-part></tp:taxon-name></italic> sp. n., paratype, ♀, Mandjélia (<abbrev xmlns:xlink="http://www.w3.org/1999/xlink" content-type="institution" xlink:title="Museum of Natural History, University of Wrocław, Poland" xlink:type="simple">MNHW</abbrev>) <bold>2</bold> <italic><tp:taxon-name><tp:taxon-name-part taxon-name-part-type="genus">Rasilinus</tp:taxon-name-part> <tp:taxon-name-part taxon-name-part-type="species">bifurcatus</tp:taxon-name-part></tp:taxon-name></italic> sp. n., holotype, ♂, Auopinié, (<named-content xmlns:xlink="http://www.w3.org/1999/xlink" content-type="dwc:institutional_code" xlink:type="simple">MNHN</named-content>) <bold>3</bold> <italic><tp:taxon-name><tp:taxon-name-part taxon-name-part-type="genus">Rasilinus</tp:taxon-name-part> <tp:taxon-name-part taxon-name-part-type="species">bimaculatus</tp:taxon-name-part></tp:taxon-name></italic> sp. n., holotype, ♂, Mandjélia (<named-content xmlns:xlink="http://www.w3.org/1999/xlink" content-type="dwc:institutional_code" xlink:type="simple">MNHN</named-content>) <bold>4</bold> <italic><tp:taxon-name><tp:taxon-name-part taxon-name-part-type="genus">Rasilinus</tp:taxon-name-part> <tp:taxon-name-part taxon-name-part-type="species">grandidens</tp:taxon-name-part></tp:taxon-name></italic> sp. n., holotype, ♂, Auopinié (<named-content xmlns:xlink="http://www.w3.org/1999/xlink" content-type="dwc:institutional_code" xlink:type="simple">MNHN</named-content>) <bold>5</bold> <italic><tp:taxon-name><tp:taxon-name-part taxon-name-part-type="genus">Rasilinus</tp:taxon-name-part> <tp:taxon-name-part taxon-name-part-type="species">longulus</tp:taxon-name-part></tp:taxon-name></italic> sp. n., paratype, ♀, Pic d’Amoa (<named-content xmlns:xlink="http://www.w3.org/1999/xlink" content-type="dwc:institutional_code" xlink:type="simple">QM</named-content>) <bold>6</bold> <italic><tp:taxon-name><tp:taxon-name-part taxon-name-part-type="genus">Rasilinus</tp:taxon-name-part> <tp:taxon-name-part taxon-name-part-type="species">subgemellus</tp:taxon-name-part></tp:taxon-name></italic> sp. n. holotype, ♂, Lifou Is. (<named-content xmlns:xlink="http://www.w3.org/1999/xlink" content-type="dwc:institutional_code" xlink:type="simple">MNHN</named-content>) <bold>7</bold> <italic><tp:taxon-name><tp:taxon-name-part taxon-name-part-type="genus">Rasilinus</tp:taxon-name-part> <tp:taxon-name-part taxon-name-part-type="species">subnodulus</tp:taxon-name-part></tp:taxon-name></italic> sp. n., holotype, ♂, Auopinié (<named-content xmlns:xlink="http://www.w3.org/1999/xlink" content-type="dwc:institutional_code" xlink:type="simple">MNHN</named-content>) <bold>8</bold> <italic><tp:taxon-name><tp:taxon-name-part taxon-name-part-type="genus">Rasilinus</tp:taxon-name-part> <tp:taxon-name-part taxon-name-part-type="species">tchambicus</tp:taxon-name-part></tp:taxon-name></italic> sp. n., paratype, ♀, Tchamba (<abbrev xmlns:xlink="http://www.w3.org/1999/xlink" content-type="institution" xlink:title="Department of Biosystematics, Opole University, Poland" xlink:type="simple">DBUO</abbrev>) <bold>9</bold> <italic><tp:taxon-name><tp:taxon-name-part taxon-name-part-type="genus">Rasilinus</tp:taxon-name-part> <tp:taxon-name-part taxon-name-part-type="species">virgatus</tp:taxon-name-part></tp:taxon-name></italic> sp. n., holotype, ♂, Dzumac Mts. (<named-content xmlns:xlink="http://www.w3.org/1999/xlink" content-type="dwc:institutional_code" xlink:type="simple">MNHN</named-content>).</p></caption><graphic xmlns:xlink="http://www.w3.org/1999/xlink" xlink:href="zookeys-554-087-g002.jpg" position="float" orientation="portrait" xlink:type="simple" id="oo_73499.jpg"/></fig><fig id="F3" position="float" orientation="portrait"><label>Figures 10–18.</label><caption><p>Elytra and pronotum, dorsal view: <bold>10</bold> <italic><tp:taxon-name><tp:taxon-name-part taxon-name-part-type="genus">Rasilinus</tp:taxon-name-part> <tp:taxon-name-part taxon-name-part-type="species">bicolor</tp:taxon-name-part></tp:taxon-name></italic> sp. n. <bold>11</bold> <italic><tp:taxon-name><tp:taxon-name-part taxon-name-part-type="genus">Rasilinus</tp:taxon-name-part> <tp:taxon-name-part taxon-name-part-type="species">bifurcatus</tp:taxon-name-part></tp:taxon-name></italic> sp. n. <bold>12</bold> <italic><tp:taxon-name><tp:taxon-name-part taxon-name-part-type="genus">Rasilinus</tp:taxon-name-part> <tp:taxon-name-part taxon-name-part-type="species">bimaculatus</tp:taxon-name-part></tp:taxon-name></italic> sp. n. <bold>13</bold> <italic><tp:taxon-name><tp:taxon-name-part taxon-name-part-type="genus">Rasilinus</tp:taxon-name-part> <tp:taxon-name-part taxon-name-part-type="species">grandidens</tp:taxon-name-part></tp:taxon-name></italic> sp. n. <bold>14</bold> <italic><tp:taxon-name><tp:taxon-name-part taxon-name-part-type="genus">Rasilinus</tp:taxon-name-part> <tp:taxon-name-part taxon-name-part-type="species">longulus</tp:taxon-name-part></tp:taxon-name></italic> sp. n. <bold>15</bold> <italic><tp:taxon-name><tp:taxon-name-part taxon-name-part-type="genus">Rasilinus</tp:taxon-name-part> <tp:taxon-name-part taxon-name-part-type="species">subgemellus</tp:taxon-name-part></tp:taxon-name></italic> sp. n. <bold>16</bold> <italic><tp:taxon-name><tp:taxon-name-part taxon-name-part-type="genus">Rasilinus</tp:taxon-name-part> <tp:taxon-name-part taxon-name-part-type="species">subnodulus</tp:taxon-name-part></tp:taxon-name></italic> sp. n. <bold>17</bold> <italic><tp:taxon-name><tp:taxon-name-part taxon-name-part-type="genus">Rasilinus</tp:taxon-name-part> <tp:taxon-name-part taxon-name-part-type="species">tchambicus</tp:taxon-name-part></tp:taxon-name></italic> sp. n. <bold>18</bold> <italic><tp:taxon-name><tp:taxon-name-part taxon-name-part-type="genus">Rasilinus</tp:taxon-name-part> <tp:taxon-name-part taxon-name-part-type="species">virgatus</tp:taxon-name-part></tp:taxon-name></italic> sp. n.</p></caption><graphic xmlns:xlink="http://www.w3.org/1999/xlink" xlink:href="zookeys-554-087-g003.jpg" position="float" orientation="portrait" xlink:type="simple" id="oo_73500.jpg"/></fig><fig id="F4" position="float" orientation="portrait"><label>Figures 19–27.</label><caption><p>General habitus, lateral view: <bold>19</bold> <italic><tp:taxon-name><tp:taxon-name-part taxon-name-part-type="genus">Rasilinus</tp:taxon-name-part> <tp:taxon-name-part taxon-name-part-type="species">bicolor</tp:taxon-name-part></tp:taxon-name></italic> sp. n. <bold>20</bold> <italic><tp:taxon-name><tp:taxon-name-part taxon-name-part-type="genus">Rasilinus</tp:taxon-name-part> <tp:taxon-name-part taxon-name-part-type="species">bifurcatus</tp:taxon-name-part></tp:taxon-name></italic> sp. n. <bold>21</bold> <italic><tp:taxon-name><tp:taxon-name-part taxon-name-part-type="genus">Rasilinus</tp:taxon-name-part> <tp:taxon-name-part taxon-name-part-type="species">bimaculatus</tp:taxon-name-part></tp:taxon-name></italic> sp. n. <bold>22</bold> <italic><tp:taxon-name><tp:taxon-name-part taxon-name-part-type="genus">Rasilinus</tp:taxon-name-part> <tp:taxon-name-part taxon-name-part-type="species">grandidens</tp:taxon-name-part></tp:taxon-name></italic> sp. n. <bold>23</bold> <italic><tp:taxon-name><tp:taxon-name-part taxon-name-part-type="genus">Rasilinus</tp:taxon-name-part> <tp:taxon-name-part taxon-name-part-type="species">longulus</tp:taxon-name-part></tp:taxon-name></italic> sp. n. <bold>24</bold> <italic><tp:taxon-name><tp:taxon-name-part taxon-name-part-type="genus">Rasilinus</tp:taxon-name-part> <tp:taxon-name-part taxon-name-part-type="species">subgemellus</tp:taxon-name-part></tp:taxon-name></italic> sp. n. <bold>25</bold> <italic><tp:taxon-name><tp:taxon-name-part taxon-name-part-type="genus">Rasilinus</tp:taxon-name-part> <tp:taxon-name-part taxon-name-part-type="species">subnodulus</tp:taxon-name-part></tp:taxon-name></italic> sp. n. <bold>26</bold> <italic><tp:taxon-name><tp:taxon-name-part taxon-name-part-type="genus">Rasilinus</tp:taxon-name-part> <tp:taxon-name-part taxon-name-part-type="species">tchambicus</tp:taxon-name-part></tp:taxon-name></italic> sp. n. <bold>27</bold> <italic><tp:taxon-name><tp:taxon-name-part taxon-name-part-type="genus">Rasilinus</tp:taxon-name-part> <tp:taxon-name-part taxon-name-part-type="species">virgatus</tp:taxon-name-part></tp:taxon-name></italic> sp. n.</p></caption><graphic xmlns:xlink="http://www.w3.org/1999/xlink" xlink:href="zookeys-554-087-g004.jpg" position="float" orientation="portrait" xlink:type="simple" id="oo_73501.jpg"/></fig><fig id="F5" position="float" orientation="portrait"><label>Figures 28–36.</label><caption><p>Head and rostrum, dorsal view: <bold>28</bold> <italic><tp:taxon-name><tp:taxon-name-part taxon-name-part-type="genus">Rasilinus</tp:taxon-name-part> <tp:taxon-name-part taxon-name-part-type="species">bicolor</tp:taxon-name-part></tp:taxon-name></italic> sp. n. <bold>29</bold> <italic><tp:taxon-name><tp:taxon-name-part taxon-name-part-type="genus">Rasilinus</tp:taxon-name-part> <tp:taxon-name-part taxon-name-part-type="species">bifurcatus</tp:taxon-name-part></tp:taxon-name></italic> sp. n. <bold>30</bold> <italic><tp:taxon-name><tp:taxon-name-part taxon-name-part-type="genus">Rasilinus</tp:taxon-name-part> <tp:taxon-name-part taxon-name-part-type="species">bimaculatus</tp:taxon-name-part></tp:taxon-name></italic> sp. n. 31 <italic><tp:taxon-name><tp:taxon-name-part taxon-name-part-type="genus">Rasilinus</tp:taxon-name-part> <tp:taxon-name-part taxon-name-part-type="species">grandidens</tp:taxon-name-part></tp:taxon-name></italic> sp. n. <bold>32</bold> <italic><tp:taxon-name><tp:taxon-name-part taxon-name-part-type="genus">Rasilinus</tp:taxon-name-part> <tp:taxon-name-part taxon-name-part-type="species">longulus</tp:taxon-name-part></tp:taxon-name></italic> sp. n. <bold>33</bold> <italic><tp:taxon-name><tp:taxon-name-part taxon-name-part-type="genus">Rasilinus</tp:taxon-name-part> <tp:taxon-name-part taxon-name-part-type="species">subgemellus</tp:taxon-name-part></tp:taxon-name></italic> sp. n. <bold>34</bold> <italic><tp:taxon-name><tp:taxon-name-part taxon-name-part-type="genus">Rasilinus</tp:taxon-name-part> <tp:taxon-name-part taxon-name-part-type="species">subnodulus</tp:taxon-name-part></tp:taxon-name></italic> sp. n. <bold>35</bold> <italic><tp:taxon-name><tp:taxon-name-part taxon-name-part-type="genus">Rasilinus</tp:taxon-name-part> <tp:taxon-name-part taxon-name-part-type="species">tchambicus</tp:taxon-name-part></tp:taxon-name></italic> sp. n. <bold>36</bold> <italic><tp:taxon-name><tp:taxon-name-part taxon-name-part-type="genus">Rasilinus</tp:taxon-name-part> <tp:taxon-name-part taxon-name-part-type="species">virgatus</tp:taxon-name-part></tp:taxon-name></italic> sp. n.</p></caption><graphic xmlns:xlink="http://www.w3.org/1999/xlink" xlink:href="zookeys-554-087-g005.jpg" position="float" orientation="portrait" xlink:type="simple" id="oo_73502.jpg"/></fig><fig id="F6" position="float" orientation="portrait"><label>Figures 37–48.</label><caption><p>Antennae (<bold>37–45</bold>) and abdominal sternites (<bold>46–48</bold>): <bold>37</bold> <italic><tp:taxon-name><tp:taxon-name-part taxon-name-part-type="genus">Rasilinus</tp:taxon-name-part> <tp:taxon-name-part taxon-name-part-type="species">bicolor</tp:taxon-name-part></tp:taxon-name></italic> sp. n. <bold>38</bold> <italic><tp:taxon-name><tp:taxon-name-part taxon-name-part-type="genus">Rasilinus</tp:taxon-name-part> <tp:taxon-name-part taxon-name-part-type="species">bifurcatus</tp:taxon-name-part></tp:taxon-name></italic> sp. n. <bold>39</bold> <italic><tp:taxon-name><tp:taxon-name-part taxon-name-part-type="genus">Rasilinus</tp:taxon-name-part> <tp:taxon-name-part taxon-name-part-type="species">bimaculatus</tp:taxon-name-part></tp:taxon-name></italic> sp. n. <bold>40</bold> <italic><tp:taxon-name><tp:taxon-name-part taxon-name-part-type="genus">Rasilinus</tp:taxon-name-part> <tp:taxon-name-part taxon-name-part-type="species">grandidens</tp:taxon-name-part></tp:taxon-name></italic> sp. n. <bold>41</bold> <italic><tp:taxon-name><tp:taxon-name-part taxon-name-part-type="genus">Rasilinus</tp:taxon-name-part> <tp:taxon-name-part taxon-name-part-type="species">longulus</tp:taxon-name-part></tp:taxon-name></italic> sp. n. <bold>42</bold> <italic><tp:taxon-name><tp:taxon-name-part taxon-name-part-type="genus">Rasilinus</tp:taxon-name-part> <tp:taxon-name-part taxon-name-part-type="species">subgemellus</tp:taxon-name-part></tp:taxon-name></italic> sp. n. <bold>43</bold> <italic><tp:taxon-name><tp:taxon-name-part taxon-name-part-type="genus">Rasilinus</tp:taxon-name-part> <tp:taxon-name-part taxon-name-part-type="species">subnodulus</tp:taxon-name-part></tp:taxon-name></italic> sp. n. <bold>44</bold> <italic><tp:taxon-name><tp:taxon-name-part taxon-name-part-type="genus">Rasilinus</tp:taxon-name-part> <tp:taxon-name-part taxon-name-part-type="species">tchambicus</tp:taxon-name-part></tp:taxon-name></italic> sp. n. <bold>45</bold> <italic><tp:taxon-name><tp:taxon-name-part taxon-name-part-type="genus">Rasilinus</tp:taxon-name-part> <tp:taxon-name-part taxon-name-part-type="species">virgatus</tp:taxon-name-part></tp:taxon-name></italic> sp. n. <bold>46</bold> <italic><tp:taxon-name><tp:taxon-name-part taxon-name-part-type="genus">Rasilinus</tp:taxon-name-part> <tp:taxon-name-part taxon-name-part-type="species">bimaculatus</tp:taxon-name-part></tp:taxon-name></italic> sp. n. <bold>47</bold> <italic><tp:taxon-name><tp:taxon-name-part taxon-name-part-type="genus">Rasilinus</tp:taxon-name-part> <tp:taxon-name-part taxon-name-part-type="species">subgemellus</tp:taxon-name-part></tp:taxon-name></italic> sp. n. <bold>48</bold> <italic><tp:taxon-name><tp:taxon-name-part taxon-name-part-type="genus">Rasilinus</tp:taxon-name-part> <tp:taxon-name-part taxon-name-part-type="species">subnodulus</tp:taxon-name-part></tp:taxon-name></italic> sp. n.</p></caption><graphic xmlns:xlink="http://www.w3.org/1999/xlink" xlink:href="zookeys-554-087-g006.jpg" position="float" orientation="portrait" xlink:type="simple" id="oo_73503.jpg"/></fig><fig id="F7" position="float" orientation="portrait"><label>Figures 49–66.</label><caption><p>Legs: <italic><tp:taxon-name><tp:taxon-name-part taxon-name-part-type="genus">Rasilinus</tp:taxon-name-part> <tp:taxon-name-part taxon-name-part-type="species">bicolor</tp:taxon-name-part></tp:taxon-name></italic> sp. n.: <bold>49</bold> front leg <bold>50</bold> middle leg <bold>51</bold> hind leg <italic><tp:taxon-name><tp:taxon-name-part taxon-name-part-type="genus">Rasilinus</tp:taxon-name-part> <tp:taxon-name-part taxon-name-part-type="species">bifurcatus</tp:taxon-name-part></tp:taxon-name></italic> sp. n.: <bold>52</bold> front leg <bold>53</bold>–middle leg <bold>54</bold> hind leg <italic><tp:taxon-name><tp:taxon-name-part taxon-name-part-type="genus">Rasilinus</tp:taxon-name-part> <tp:taxon-name-part taxon-name-part-type="species">bimaculatus</tp:taxon-name-part></tp:taxon-name></italic> sp. n.: <bold>55</bold> front leg (minute tooth marked by arrow) <bold>56</bold> middle leg <bold>57</bold> hind leg <italic><tp:taxon-name><tp:taxon-name-part taxon-name-part-type="genus">Rasilinus</tp:taxon-name-part> <tp:taxon-name-part taxon-name-part-type="species">grandidens</tp:taxon-name-part></tp:taxon-name></italic> sp. n.: <bold>58</bold> front leg <bold>59</bold> middle leg <bold>60</bold> hind leg <italic><tp:taxon-name><tp:taxon-name-part taxon-name-part-type="genus">Rasilinus</tp:taxon-name-part> <tp:taxon-name-part taxon-name-part-type="species">longulus</tp:taxon-name-part></tp:taxon-name></italic> sp. n.: <bold>61</bold> front leg <bold>62</bold> middle leg <bold>63</bold> hind leg <italic><tp:taxon-name><tp:taxon-name-part taxon-name-part-type="genus">Rasilinus</tp:taxon-name-part> <tp:taxon-name-part taxon-name-part-type="species">subgemellus</tp:taxon-name-part></tp:taxon-name></italic> sp. n,: <bold>64</bold> front leg <bold>65</bold>–middle leg <bold>66</bold> hind leg.</p></caption><graphic xmlns:xlink="http://www.w3.org/1999/xlink" xlink:href="zookeys-554-087-g007.jpg" position="float" orientation="portrait" xlink:type="simple" id="oo_73504.jpg"/></fig><fig id="F8" position="float" orientation="portrait"><label>Figures 67–85.</label><caption><p>Legs (<bold>67–75</bold>) and tarsal claws (<bold>77–85</bold>): <italic><tp:taxon-name><tp:taxon-name-part taxon-name-part-type="genus">Rasilinus</tp:taxon-name-part> <tp:taxon-name-part taxon-name-part-type="species">subnodulus</tp:taxon-name-part></tp:taxon-name></italic> sp. n.: <bold>67</bold> front leg <bold>68</bold> middle leg <bold>69</bold> hind leg <italic><tp:taxon-name><tp:taxon-name-part taxon-name-part-type="genus">Rasilinus</tp:taxon-name-part> <tp:taxon-name-part taxon-name-part-type="species">tchambicus</tp:taxon-name-part></tp:taxon-name></italic> sp. n.: <bold>70</bold> front leg <bold>71</bold> middle leg <bold>72</bold> hind leg <italic><tp:taxon-name><tp:taxon-name-part taxon-name-part-type="genus">Rasilinus</tp:taxon-name-part> <tp:taxon-name-part taxon-name-part-type="species">virgatus</tp:taxon-name-part></tp:taxon-name></italic> sp. n.: <bold>73</bold> front leg <bold>74</bold> middle leg <bold>75</bold> hind leg <bold>76</bold> hind femora, dorsal view of: a –<italic><tp:taxon-name><tp:taxon-name-part taxon-name-part-type="genus">Pactola</tp:taxon-name-part></tp:taxon-name></italic> (Pasc.) and b–<italic><tp:taxon-name><tp:taxon-name-part taxon-name-part-type="genus">Rasilinus</tp:taxon-name-part></tp:taxon-name></italic> gen. n. <bold>77</bold> <italic><tp:taxon-name><tp:taxon-name-part taxon-name-part-type="genus">Rasilinus</tp:taxon-name-part> <tp:taxon-name-part taxon-name-part-type="species">bicolor</tp:taxon-name-part></tp:taxon-name></italic> sp. n. <bold>78</bold> <italic><tp:taxon-name><tp:taxon-name-part taxon-name-part-type="genus">Rasilinus</tp:taxon-name-part> <tp:taxon-name-part taxon-name-part-type="species">bifurcatus</tp:taxon-name-part></tp:taxon-name></italic> sp. n. <bold>79</bold> <italic><tp:taxon-name><tp:taxon-name-part taxon-name-part-type="genus">Rasilinus</tp:taxon-name-part> <tp:taxon-name-part taxon-name-part-type="species">bimaculatus</tp:taxon-name-part></tp:taxon-name></italic> sp. n. <bold>80</bold> <italic><tp:taxon-name><tp:taxon-name-part taxon-name-part-type="genus">Rasilinus</tp:taxon-name-part> <tp:taxon-name-part taxon-name-part-type="species">grandidens</tp:taxon-name-part></tp:taxon-name></italic> sp. n. <bold>81</bold> <italic><tp:taxon-name><tp:taxon-name-part taxon-name-part-type="genus">Rasilinus</tp:taxon-name-part> <tp:taxon-name-part taxon-name-part-type="species">longulus</tp:taxon-name-part></tp:taxon-name></italic> sp. n. <bold>82</bold> <italic><tp:taxon-name><tp:taxon-name-part taxon-name-part-type="genus">Rasilinus</tp:taxon-name-part> <tp:taxon-name-part taxon-name-part-type="species">subgemellus</tp:taxon-name-part></tp:taxon-name></italic> sp. n. <bold>83</bold> <italic><tp:taxon-name><tp:taxon-name-part taxon-name-part-type="genus">Rasilinus</tp:taxon-name-part> <tp:taxon-name-part taxon-name-part-type="species">subnodulus</tp:taxon-name-part></tp:taxon-name></italic> sp. n. <bold>84</bold> <italic><tp:taxon-name><tp:taxon-name-part taxon-name-part-type="genus">Rasilinus</tp:taxon-name-part> <tp:taxon-name-part taxon-name-part-type="species">tchambicus</tp:taxon-name-part></tp:taxon-name></italic> sp. n. <bold>85</bold> <italic><tp:taxon-name><tp:taxon-name-part taxon-name-part-type="genus">Rasilinus</tp:taxon-name-part> <tp:taxon-name-part taxon-name-part-type="species">virgatus</tp:taxon-name-part></tp:taxon-name></italic> sp. n.</p></caption><graphic xmlns:xlink="http://www.w3.org/1999/xlink" xlink:href="zookeys-554-087-g008.jpg" position="float" orientation="portrait" xlink:type="simple" id="oo_73505.jpg"/></fig><fig id="F9" position="float" orientation="portrait"><label>Figures 86–99.</label><caption><p>Terminalia. Male pygidium, ventral view (<bold>86–92</bold>), female pygidium, dorsal view (<bold>93</bold>), female abdominal tergite VIII, dorsal view (<bold>94–98</bold>) and last ventrite of male (<bold>99</bold>): <bold>86</bold> <italic><tp:taxon-name><tp:taxon-name-part taxon-name-part-type="genus">Rasilinus</tp:taxon-name-part> <tp:taxon-name-part taxon-name-part-type="species">bicolor</tp:taxon-name-part></tp:taxon-name></italic> sp. n. <bold>87</bold> <italic><tp:taxon-name><tp:taxon-name-part taxon-name-part-type="genus">Rasilinus</tp:taxon-name-part> <tp:taxon-name-part taxon-name-part-type="species">bifurcatus</tp:taxon-name-part></tp:taxon-name></italic> sp. n. <bold>88</bold> <italic><tp:taxon-name><tp:taxon-name-part taxon-name-part-type="genus">Rasilinus</tp:taxon-name-part> <tp:taxon-name-part taxon-name-part-type="species">bimaculatus</tp:taxon-name-part></tp:taxon-name></italic> sp. n. <bold>89</bold> <italic><tp:taxon-name><tp:taxon-name-part taxon-name-part-type="genus">Rasilinus</tp:taxon-name-part> <tp:taxon-name-part taxon-name-part-type="species">subgemellus</tp:taxon-name-part></tp:taxon-name></italic> sp. n. <bold>90</bold> <italic><tp:taxon-name><tp:taxon-name-part taxon-name-part-type="genus">Rasilinus</tp:taxon-name-part> <tp:taxon-name-part taxon-name-part-type="species">subnodulus</tp:taxon-name-part></tp:taxon-name></italic> sp. n. <bold>91</bold> <italic><tp:taxon-name><tp:taxon-name-part taxon-name-part-type="genus">Rasilinus</tp:taxon-name-part> <tp:taxon-name-part taxon-name-part-type="species">tchambicus</tp:taxon-name-part></tp:taxon-name></italic> sp. n. <bold>92</bold> <italic><tp:taxon-name><tp:taxon-name-part taxon-name-part-type="genus">Rasilinus</tp:taxon-name-part> <tp:taxon-name-part taxon-name-part-type="species">virgatus</tp:taxon-name-part></tp:taxon-name></italic> sp. n. <bold>93</bold> <italic><tp:taxon-name><tp:taxon-name-part taxon-name-part-type="genus">Rasilinus</tp:taxon-name-part> <tp:taxon-name-part taxon-name-part-type="species">grandidens</tp:taxon-name-part></tp:taxon-name></italic> sp. n. <bold>94</bold> <italic><tp:taxon-name><tp:taxon-name-part taxon-name-part-type="genus">Rasilinus</tp:taxon-name-part> <tp:taxon-name-part taxon-name-part-type="species">bicolor</tp:taxon-name-part></tp:taxon-name></italic> sp. n. <bold>95</bold> <italic><tp:taxon-name><tp:taxon-name-part taxon-name-part-type="genus">Rasilinus</tp:taxon-name-part> <tp:taxon-name-part taxon-name-part-type="species">grandidens</tp:taxon-name-part></tp:taxon-name></italic> sp. n. <bold>96</bold> <italic><tp:taxon-name><tp:taxon-name-part taxon-name-part-type="genus">Rasilinus</tp:taxon-name-part> <tp:taxon-name-part taxon-name-part-type="species">longulus</tp:taxon-name-part></tp:taxon-name></italic> sp. n. <bold>97</bold> <italic><tp:taxon-name><tp:taxon-name-part taxon-name-part-type="genus">Rasilinus</tp:taxon-name-part> <tp:taxon-name-part taxon-name-part-type="species">subnodulus</tp:taxon-name-part></tp:taxon-name></italic> sp. n. <bold>98</bold> <italic><tp:taxon-name><tp:taxon-name-part taxon-name-part-type="genus">Rasilinus</tp:taxon-name-part> <tp:taxon-name-part taxon-name-part-type="species">tchambicus</tp:taxon-name-part></tp:taxon-name></italic> sp. n. <bold>99</bold> <italic><tp:taxon-name><tp:taxon-name-part taxon-name-part-type="genus">Rasilinus</tp:taxon-name-part> <tp:taxon-name-part taxon-name-part-type="species">bifurcatus</tp:taxon-name-part></tp:taxon-name></italic> sp. n.</p></caption><graphic xmlns:xlink="http://www.w3.org/1999/xlink" xlink:href="zookeys-554-087-g009.jpg" position="float" orientation="portrait" xlink:type="simple" id="oo_73506.jpg"/></fig><fig id="F10" position="float" orientation="portrait"><label>Figures 100–113.</label><caption><p>Male terminalia. Aedeagus, dorsal and lateral view (<bold>100–106</bold>) spiculum gastrale, dorsal view (<bold>107, 108, 110, 111</bold>) spiculum gastrale, dorsal and lateral view (<bold>109, 112, 113</bold>): <bold>100</bold> <italic><tp:taxon-name><tp:taxon-name-part taxon-name-part-type="genus">Rasilinus</tp:taxon-name-part> <tp:taxon-name-part taxon-name-part-type="species">bicolor</tp:taxon-name-part></tp:taxon-name></italic> sp. n. <bold>101</bold> <italic><tp:taxon-name><tp:taxon-name-part taxon-name-part-type="genus">Rasilinus</tp:taxon-name-part> <tp:taxon-name-part taxon-name-part-type="species">bifurcatus</tp:taxon-name-part></tp:taxon-name></italic> sp. n. (e–endophallus with characteristic sclerites) <bold>102</bold> <italic><tp:taxon-name><tp:taxon-name-part taxon-name-part-type="genus">Rasilinus</tp:taxon-name-part> <tp:taxon-name-part taxon-name-part-type="species">bimaculatus</tp:taxon-name-part></tp:taxon-name></italic> sp. n. <bold>103</bold> <italic><tp:taxon-name><tp:taxon-name-part taxon-name-part-type="genus">Rasilinus</tp:taxon-name-part> <tp:taxon-name-part taxon-name-part-type="species">subgemellus</tp:taxon-name-part></tp:taxon-name></italic> sp. n. <bold>104</bold> <italic><tp:taxon-name><tp:taxon-name-part taxon-name-part-type="genus">Rasilinus</tp:taxon-name-part> <tp:taxon-name-part taxon-name-part-type="species">subnodulus</tp:taxon-name-part></tp:taxon-name></italic> sp. n. <bold>105</bold> <italic><tp:taxon-name><tp:taxon-name-part taxon-name-part-type="genus">Rasilinus</tp:taxon-name-part> <tp:taxon-name-part taxon-name-part-type="species">tchambicus</tp:taxon-name-part></tp:taxon-name></italic> sp. n. <bold>106</bold> <italic><tp:taxon-name><tp:taxon-name-part taxon-name-part-type="genus">Rasilinus</tp:taxon-name-part> <tp:taxon-name-part taxon-name-part-type="species">virgatus</tp:taxon-name-part></tp:taxon-name></italic> sp. n. <bold>107</bold> <italic><tp:taxon-name><tp:taxon-name-part taxon-name-part-type="genus">Rasilinus</tp:taxon-name-part> <tp:taxon-name-part taxon-name-part-type="species">bicolor</tp:taxon-name-part></tp:taxon-name></italic> sp. n. <bold>108</bold> <italic><tp:taxon-name><tp:taxon-name-part taxon-name-part-type="genus">Rasilinus</tp:taxon-name-part> <tp:taxon-name-part taxon-name-part-type="species">bifurcatus</tp:taxon-name-part></tp:taxon-name></italic> sp. n. <bold>109</bold> <italic><tp:taxon-name><tp:taxon-name-part taxon-name-part-type="genus">Rasilinus</tp:taxon-name-part> <tp:taxon-name-part taxon-name-part-type="species">bimaculatus</tp:taxon-name-part></tp:taxon-name></italic> sp. n. <bold>110</bold> <italic><tp:taxon-name><tp:taxon-name-part taxon-name-part-type="genus">Rasilinus</tp:taxon-name-part> <tp:taxon-name-part taxon-name-part-type="species">subgemellus</tp:taxon-name-part></tp:taxon-name></italic> sp. n. <bold>111</bold> <italic><tp:taxon-name><tp:taxon-name-part taxon-name-part-type="genus">Rasilinus</tp:taxon-name-part> <tp:taxon-name-part taxon-name-part-type="species">subnodulus</tp:taxon-name-part></tp:taxon-name></italic> sp. n. <bold>112</bold> <italic><tp:taxon-name><tp:taxon-name-part taxon-name-part-type="genus">Rasilinus</tp:taxon-name-part> <tp:taxon-name-part taxon-name-part-type="species">tchambicus</tp:taxon-name-part></tp:taxon-name></italic> sp. n. <bold>113</bold> <italic><tp:taxon-name><tp:taxon-name-part taxon-name-part-type="genus">Rasilinus</tp:taxon-name-part> <tp:taxon-name-part taxon-name-part-type="species">virgatus</tp:taxon-name-part></tp:taxon-name></italic> sp. n.</p></caption><graphic xmlns:xlink="http://www.w3.org/1999/xlink" xlink:href="zookeys-554-087-g010.jpg" position="float" orientation="portrait" xlink:type="simple" id="oo_73507.jpg"/></fig><fig id="F11" position="float" orientation="portrait"><label>Figures 114–130.</label><caption><p>Terminalia. Male tegmen (<bold>114–120</bold>), female ovipositor (<bold>121–125</bold>) and spermatheca (<bold>126–130</bold>) : <bold>114</bold> <italic><tp:taxon-name><tp:taxon-name-part taxon-name-part-type="genus">Rasilinus</tp:taxon-name-part> <tp:taxon-name-part taxon-name-part-type="species">bicolor</tp:taxon-name-part></tp:taxon-name></italic> sp. n. <bold>115</bold> <italic><tp:taxon-name><tp:taxon-name-part taxon-name-part-type="genus">Rasilinus</tp:taxon-name-part> <tp:taxon-name-part taxon-name-part-type="species">bifurcatus</tp:taxon-name-part></tp:taxon-name></italic> sp. n. <bold>116</bold> <italic><tp:taxon-name><tp:taxon-name-part taxon-name-part-type="genus">Rasilinus</tp:taxon-name-part> <tp:taxon-name-part taxon-name-part-type="species">bimaculatus</tp:taxon-name-part></tp:taxon-name></italic> sp. n. <bold>117</bold> <italic><tp:taxon-name><tp:taxon-name-part taxon-name-part-type="genus">Rasilinus</tp:taxon-name-part> <tp:taxon-name-part taxon-name-part-type="species">subgemellus</tp:taxon-name-part></tp:taxon-name></italic> sp. n. <bold>118</bold> <italic><tp:taxon-name><tp:taxon-name-part taxon-name-part-type="genus">Rasilinus</tp:taxon-name-part> <tp:taxon-name-part taxon-name-part-type="species">subnodulus</tp:taxon-name-part></tp:taxon-name></italic> sp. n. <bold>119</bold> <italic><tp:taxon-name><tp:taxon-name-part taxon-name-part-type="genus">Rasilinus</tp:taxon-name-part> <tp:taxon-name-part taxon-name-part-type="species">tchambicus</tp:taxon-name-part></tp:taxon-name></italic> sp. n. <bold>120</bold> <italic><tp:taxon-name><tp:taxon-name-part taxon-name-part-type="genus">Rasilinus</tp:taxon-name-part> <tp:taxon-name-part taxon-name-part-type="species">virgatus</tp:taxon-name-part></tp:taxon-name></italic> sp. n. <bold>121</bold> <italic><tp:taxon-name><tp:taxon-name-part taxon-name-part-type="genus">Rasilinus</tp:taxon-name-part> <tp:taxon-name-part taxon-name-part-type="species">bicolor</tp:taxon-name-part></tp:taxon-name></italic> sp. n. <bold>122</bold> <italic><tp:taxon-name><tp:taxon-name-part taxon-name-part-type="genus">Rasilinus</tp:taxon-name-part> <tp:taxon-name-part taxon-name-part-type="species">grandidens</tp:taxon-name-part></tp:taxon-name></italic> sp. n. <bold>123</bold> <italic><tp:taxon-name><tp:taxon-name-part taxon-name-part-type="genus">Rasilinus</tp:taxon-name-part> <tp:taxon-name-part taxon-name-part-type="species">longulus</tp:taxon-name-part></tp:taxon-name></italic> sp. n. <bold>124</bold> <italic><tp:taxon-name><tp:taxon-name-part taxon-name-part-type="genus">Rasilinus</tp:taxon-name-part> <tp:taxon-name-part taxon-name-part-type="species">subnodulus</tp:taxon-name-part></tp:taxon-name></italic> sp. n. <bold>125</bold> <italic><tp:taxon-name><tp:taxon-name-part taxon-name-part-type="genus">Rasilinus</tp:taxon-name-part> <tp:taxon-name-part taxon-name-part-type="species">tchambicus</tp:taxon-name-part></tp:taxon-name></italic> sp. n. <bold>126</bold> <italic><tp:taxon-name><tp:taxon-name-part taxon-name-part-type="genus">Rasilinus</tp:taxon-name-part> <tp:taxon-name-part taxon-name-part-type="species">bicolor</tp:taxon-name-part></tp:taxon-name></italic> sp. n. <bold>127</bold> <italic><tp:taxon-name><tp:taxon-name-part taxon-name-part-type="genus">Rasilinus</tp:taxon-name-part> <tp:taxon-name-part taxon-name-part-type="species">grandidens</tp:taxon-name-part></tp:taxon-name></italic> sp. n. <bold>128</bold> <italic><tp:taxon-name><tp:taxon-name-part taxon-name-part-type="genus">Rasilinus</tp:taxon-name-part> <tp:taxon-name-part taxon-name-part-type="species">longulus</tp:taxon-name-part></tp:taxon-name></italic> sp. n. <bold>129</bold> <italic><tp:taxon-name><tp:taxon-name-part taxon-name-part-type="genus">Rasilinus</tp:taxon-name-part> <tp:taxon-name-part taxon-name-part-type="species">subnodulus</tp:taxon-name-part></tp:taxon-name></italic> sp. n. <bold>130</bold> <italic><tp:taxon-name><tp:taxon-name-part taxon-name-part-type="genus">Rasilinus</tp:taxon-name-part> <tp:taxon-name-part taxon-name-part-type="species">tchambicus</tp:taxon-name-part></tp:taxon-name></italic> sp. n.</p></caption><graphic xmlns:xlink="http://www.w3.org/1999/xlink" xlink:href="zookeys-554-087-g011.jpg" position="float" orientation="portrait" xlink:type="simple" id="oo_73508.jpg"/></fig></tp:treatment-sec></tp:taxon-treatment>
