# Supplementary material for: A new genus and nine new species of Eugnomini (Coleoptera, Curculionidae) from New Caledonia
Source: Zookeys. 2016 Jan 18;(554):87–118. doi: 10.3897/zookeys.554.6120 (PMC4740831; doi:10.3897/zookeys.554.6120)
Supplement: XML Treatment for Rasilinus virgatus [file zookeys.554.6120-treatment10.xml]

<!DOCTYPE tp:taxon-treatment
  PUBLIC "-//TaxonX//DTD Taxonomic Treatment Publishing DTD v0 20100105//EN" "tax-treatment-NSO.dtd">
<tp:taxon-treatment xmlns:tp="http://www.plazi.org/taxpub"><tp:treatment-meta><kwd-group><label>Taxon classification</label><kwd><named-content content-type="kingdom">Animalia</named-content></kwd><kwd><named-content content-type="order">Coleoptera</named-content></kwd><kwd><named-content content-type="family">Curculionidae</named-content></kwd></kwd-group><mixed-citation publication-type="journal"><person-group><name><surname>Mazur</surname><given-names>Miłosz A.</given-names></name></person-group><article-title>A new genus and nine new species of <tp:taxon-name><tp:taxon-name-part taxon-name-part-type="tribe">Eugnomini</tp:taxon-name-part></tp:taxon-name> (<tp:taxon-name><tp:taxon-name-part taxon-name-part-type="order">Coleoptera</tp:taxon-name-part></tp:taxon-name>, <tp:taxon-name><tp:taxon-name-part taxon-name-part-type="family">Curculionidae</tp:taxon-name-part></tp:taxon-name>) from New Caledonia</article-title><source>Zookeys</source><day>18</day><month>1</month><year>2016</year><volume>2016</volume><issue>554</issue><fpage>87</fpage><lpage>118</lpage><pub-id pub-id-type="doi">10.3897/zookeys.554.6120</pub-id></mixed-citation></tp:treatment-meta><tp:nomenclature><tp:taxon-name>
            <tp:taxon-name-part taxon-name-part-type="genus">Rasilinus</tp:taxon-name-part>
            <tp:taxon-name-part taxon-name-part-type="species">virgatus</tp:taxon-name-part>
            <object-id xmlns:xlink="http://www.w3.org/1999/xlink" content-type="zoobank" xlink:type="simple">http://zoobank.org/37FD7535-D457-46C2-8508-4DB6070BFF02</object-id>
          </tp:taxon-name><tp:taxon-status xmlns:xlink="http://www.w3.org/1999/xlink" xlink:type="simple">sp. n.</tp:taxon-status><xref ref-type="fig" rid="F2">Figs 9</xref><xref ref-type="fig" rid="F3">, 18</xref><xref ref-type="fig" rid="F4">, 27</xref><xref ref-type="fig" rid="F5">, 36</xref><xref ref-type="fig" rid="F6">, 45</xref><xref ref-type="fig" rid="F8">, 73 ‒75, 85, 92, 106, 113, 120</xref></tp:nomenclature><tp:treatment-sec sec-type="Diagnosis"><title>Diagnosis.</title><p>The following combination of characters allows this species to be distinguished from its congeners: head capsule almost quadrate; rostrum small, shorter than head capsule; elytra with stripe composed of pale scales at apical part of suture; tegmen with membranous parameroid lobes and dorsal part of tegminal ring bearing a pair of short, broadly rounded sclerotised lobes; aedeagus with complex transfer apparatus in endophallus; male pygidium with enlarged ventral lobes, occupying almost half area of inner part of pygidium.</p></tp:treatment-sec><tp:treatment-sec sec-type="Description"><title>Description.</title><p>
            <abbrev xmlns:xlink="http://www.w3.org/1999/xlink" xlink:type="simple"><def><p> Body length </p></def>(lb)</abbrev> <italic>ca.</italic> 3.00 mm.</p><p>
            <italic>Body colour and vestiture</italic> (Fig. <xref ref-type="fig" rid="F2">9</xref>). Pronotum and elytra dark brown to blackish, head and rostrum lighter in colour. Legs uniformly brown with brighter tarsal claws. Rostrum covered with pale, suboval scales. Antennae with light brown scape and darkening funicle and club. Elytra with single line of erect, elongate, dark scale on each interval, additional surface entirely covered with minute, hardly visible, short, piliform, recumbent scales.</p><p>
            <italic>Head, rostrum and antennae</italic> (Figs <xref ref-type="fig" rid="F4">27</xref>, <xref ref-type="fig" rid="F5">36</xref>, <xref ref-type="fig" rid="F6">45</xref>). Head almost subquadrate (<abbrev xmlns:xlink="http://www.w3.org/1999/xlink" xlink:title="head width, measured across the middle of the eyes" xlink:type="simple">hw</abbrev>/<abbrev xmlns:xlink="http://www.w3.org/1999/xlink" xlink:title="head length" xlink:type="simple">hl</abbrev> <italic>ca.</italic> 1.10). Forehead flat. Eyes distinctly protruding above margin of head in lateral view; more than half as long as head (<abbrev xmlns:xlink="http://www.w3.org/1999/xlink" xlink:title="eye length, measured in top view, when the head is positioned horizontally" xlink:type="simple">eyl</abbrev>/<abbrev xmlns:xlink="http://www.w3.org/1999/xlink" xlink:title="head length" xlink:type="simple">hl</abbrev> 0.67). Lateral margin of head slightly broadened to base. Vertex rough dorsally, with distinct punctation laterally. Rostrum short and robust, slightly shorter than head capsule (<abbrev xmlns:xlink="http://www.w3.org/1999/xlink" xlink:title="rostrum length, measured in top of view, when base and apex of rostrum are in the same level" xlink:type="simple">rl</abbrev>/<abbrev xmlns:xlink="http://www.w3.org/1999/xlink" xlink:title="head length" xlink:type="simple">hl</abbrev> <italic>ca.</italic> 0.90), <italic>ca.</italic> 1.60 × longer than maximum width (<abbrev xmlns:xlink="http://www.w3.org/1999/xlink" xlink:title="rostrum length, measured in top of view, when base and apex of rostrum are in the same level" xlink:type="simple">rl</abbrev>/<abbrev xmlns:xlink="http://www.w3.org/1999/xlink" xlink:title="width of rostrum apex" xlink:type="simple">arw</abbrev>), distinctly curved. Scape almost as long as funicle and club combined; first desmomere elongate, as long as 2–4; desmomere 2 broadened apically, longer than 3; desmomeres 3–7 subcircular, wider than long. Club <italic>ca.</italic> 2.0 × as long as its wide, longer than last six desmomeres.</p><p>
            <italic>Pronotum</italic> (Figs <xref ref-type="fig" rid="F3">18</xref>, <xref ref-type="fig" rid="F4">27</xref>). Wider than long (<abbrev xmlns:xlink="http://www.w3.org/1999/xlink" xlink:title="maximum pronotal width" xlink:type="simple">mpw</abbrev>/<abbrev xmlns:xlink="http://www.w3.org/1999/xlink" xlink:title="pronotum length" xlink:type="simple">pl</abbrev> <italic>ca.</italic> 1.35). Strongly narrowed subapically, lateral margin almost entirely distinctly narrowed, broadened only on apical part. Basal margin weakly rounded, apical margin almost straight. Surface with irregular, deep punctures, rough, matt.</p><p>
            <italic>Elytra</italic> (Figs <xref ref-type="fig" rid="F3">18</xref>, <xref ref-type="fig" rid="F4">27</xref>). Elongate (<abbrev xmlns:xlink="http://www.w3.org/1999/xlink" xlink:title="elytra length, measured in top view in a position when the base and apex of elytra are at the same level" xlink:type="simple">el</abbrev>/<abbrev xmlns:xlink="http://www.w3.org/1999/xlink" xlink:title="maximum elytra width" xlink:type="simple">mew</abbrev> <italic>ca.</italic> 1.55), widest in basal half; humerus not projecting; lateral margins in basal half subparallel, curving and converging apically, apices separate. Striae with suboval, distinct punctures in basal half, apical half with punctures much smaller. Intervals flat, shining, with minute nodules, each bearing elongate, erected seta.</p><p>
            <italic>Legs</italic> (Figs <xref ref-type="fig" rid="F8">73–75</xref>, <xref ref-type="fig" rid="F8">85</xref>). Front and middle legs slender; front femora with minute teeth beyond middle, middle femora with tooth more elongate, and hind femora with <!--PageBreak-->enlarged tooth with sharp edge; hind femora regularly tapering toward base, fusiform. Front and middle tibiae almost straight, slightly narrowed subapically; hind tibiae regularly curved, narrowed near base. Claws regularly curved, distinctly broadened near base; tooth not developed.</p><p>
            <italic>Abdomen</italic> (Fig. <xref ref-type="fig" rid="F9">92</xref>). Short, almost as long as its maximum width at base. First suture clearly visible along entire length; sutures 2–4 depressed. Middle area at basal part of first ventrite distinctly depressed. Surface glabrous, shining. Last ventrite subtriangular, almost 2 × wider than long; apical margin regularly rounded. Pygidium of male elongate, <italic>ca.</italic> 1.30 × longer than wide; apical margin straight with numerous elongate setae; ventral lobes enlarged, subquadrate with few, short setae only at apical angles.</p><p>
            <italic>Male terminalia</italic> (Figs <xref ref-type="fig" rid="F10">106</xref>, <xref ref-type="fig" rid="F10">113</xref>, <xref ref-type="fig" rid="F11">120</xref>). Aedeagal pedon as long as apodemes; basal part unsclerotised, extended; lateral margins slightly narrowed; apex with short, prominent process, in lateral view regularly curved. Endophallus with complex apparatus and few free sclerites. Tegminal apodeme broadened apically; dorsal part of tegminal ring with pair of short, broadly rounded processes between the parameroid lobes; parameroid lobes shorter than tegminal apodeme, weakly sclerotised with few, sparse setae. Basal part of sternite VIII with pair of broad, short processes; apodeme elongate, laterally flattened with broadened apex and acute, short teeth beyond middle of length connected with short membrane; hemisternites clearly visible, subcircular.</p><p>
            <italic>Female</italic>. Unknown.</p></tp:treatment-sec><tp:treatment-sec sec-type="Measurements"><title>Measurements.</title><p>Holotype, male: <abbrev xmlns:xlink="http://www.w3.org/1999/xlink" xlink:title="pronotum width at anterior margin" xlink:type="simple">apw</abbrev> 0.55; <abbrev xmlns:xlink="http://www.w3.org/1999/xlink" xlink:title="width of rostrum apex" xlink:type="simple">arw</abbrev> 0.25; <abbrev xmlns:xlink="http://www.w3.org/1999/xlink" xlink:title="width of elytral base measured through the middle of humeral calli" xlink:type="simple">bew</abbrev> 1.30; <abbrev xmlns:xlink="http://www.w3.org/1999/xlink" xlink:title="pronotum width at the base" xlink:type="simple">bpw</abbrev> 0.75; <abbrev xmlns:xlink="http://www.w3.org/1999/xlink" xlink:title="elytra length, measured in top view in a position when the base and apex of elytra are at the same level" xlink:type="simple">el</abbrev> 2.00; <abbrev xmlns:xlink="http://www.w3.org/1999/xlink" xlink:title="eye length, measured in top view, when the head is positioned horizontally" xlink:type="simple">eyl</abbrev> 0.30; <abbrev xmlns:xlink="http://www.w3.org/1999/xlink" xlink:title="minimum frons width" xlink:type="simple">frw</abbrev> 0.15; <abbrev xmlns:xlink="http://www.w3.org/1999/xlink" xlink:title="head length" xlink:type="simple">hl</abbrev> 0.45; <abbrev xmlns:xlink="http://www.w3.org/1999/xlink" xlink:title="head width, measured across the middle of the eyes" xlink:type="simple">hw</abbrev> 0.50; <abbrev xmlns:xlink="http://www.w3.org/1999/xlink" xlink:title="length of body exclusive of rostrum" xlink:type="simple">lb</abbrev> 3.00; <abbrev xmlns:xlink="http://www.w3.org/1999/xlink" xlink:title="maximum elytra width" xlink:type="simple">mew</abbrev> 1.30; <abbrev xmlns:xlink="http://www.w3.org/1999/xlink" xlink:title="minimum height of tooth on hind femur, measured from basal part of femur shorter edge" xlink:type="simple">mith</abbrev> 0.20; <abbrev xmlns:xlink="http://www.w3.org/1999/xlink" xlink:title="maximum pronotal width" xlink:type="simple">mpw</abbrev> 0.75; <abbrev xmlns:xlink="http://www.w3.org/1999/xlink" xlink:title="maximum height of tooth on hind femur; measurement from apex of femur longer edge" xlink:type="simple">mth</abbrev> 0.50; <abbrev xmlns:xlink="http://www.w3.org/1999/xlink" xlink:title="pronotum length" xlink:type="simple">pl</abbrev> 0.55; <abbrev xmlns:xlink="http://www.w3.org/1999/xlink" xlink:title="protibia length" xlink:type="simple">ptbl</abbrev> 0.70; <abbrev xmlns:xlink="http://www.w3.org/1999/xlink" xlink:title="maximum width of fore tibia" xlink:type="simple">ptbmw</abbrev> 0.15; <abbrev xmlns:xlink="http://www.w3.org/1999/xlink" xlink:title="rostrum length, measured in top of view, when base and apex of rostrum are in the same level" xlink:type="simple">rl</abbrev> 0.40; <abbrev xmlns:xlink="http://www.w3.org/1999/xlink" xlink:title="antennal scape length" xlink:type="simple">scl</abbrev> 0.50.</p></tp:treatment-sec><tp:treatment-sec sec-type="type material"><title>Type material.</title><p>Holotype, ♂– <named-content xmlns:xlink="http://www.w3.org/1999/xlink" content-type="dwc:verbatimCoordinates" xlink:type="simple">-22.03188/166.46738</named-content>, Dzumac Mts 900m, Mt Ouin road junction, night beating, 29.10.2008, leg. M. Wanat (<named-content xmlns:xlink="http://www.w3.org/1999/xlink" content-type="dwc:institutional_code" xlink:type="simple">MNHN</named-content>).</p></tp:treatment-sec><tp:treatment-sec sec-type="Etymology"><title>Etymology.</title><p>The specific epithet is the Latin adjective <italic>virgatus</italic> (striped) and refers to the stripe of pale scales at the apical part of the suture.</p></tp:treatment-sec><tp:treatment-sec sec-type="Distribution"><title>Distribution.</title><p>New Caledonia (main island, south province).</p></tp:treatment-sec><tp:treatment-sec><!--Section generated to contain objects referenced in tp:taxon-treatment.--><fig id="F2" position="float" orientation="portrait"><label>Figures 1–9.</label><caption><p>Dorsal habitus colour photographs of New Caledonian species from the genus <italic><tp:taxon-name><tp:taxon-name-part taxon-name-part-type="genus">Rasilinus</tp:taxon-name-part></tp:taxon-name></italic> gen. n. <bold>1</bold> <italic><tp:taxon-name><tp:taxon-name-part taxon-name-part-type="genus">Rasilinus</tp:taxon-name-part> <tp:taxon-name-part taxon-name-part-type="species">bicolor</tp:taxon-name-part></tp:taxon-name></italic> sp. n., paratype, ♀, Mandjélia (<abbrev xmlns:xlink="http://www.w3.org/1999/xlink" content-type="institution" xlink:title="Museum of Natural History, University of Wrocław, Poland" xlink:type="simple">MNHW</abbrev>) <bold>2</bold> <italic><tp:taxon-name><tp:taxon-name-part taxon-name-part-type="genus">Rasilinus</tp:taxon-name-part> <tp:taxon-name-part taxon-name-part-type="species">bifurcatus</tp:taxon-name-part></tp:taxon-name></italic> sp. n., holotype, ♂, Auopinié, (<named-content xmlns:xlink="http://www.w3.org/1999/xlink" content-type="dwc:institutional_code" xlink:type="simple">MNHN</named-content>) <bold>3</bold> <italic><tp:taxon-name><tp:taxon-name-part taxon-name-part-type="genus">Rasilinus</tp:taxon-name-part> <tp:taxon-name-part taxon-name-part-type="species">bimaculatus</tp:taxon-name-part></tp:taxon-name></italic> sp. n., holotype, ♂, Mandjélia (<named-content xmlns:xlink="http://www.w3.org/1999/xlink" content-type="dwc:institutional_code" xlink:type="simple">MNHN</named-content>) <bold>4</bold> <italic><tp:taxon-name><tp:taxon-name-part taxon-name-part-type="genus">Rasilinus</tp:taxon-name-part> <tp:taxon-name-part taxon-name-part-type="species">grandidens</tp:taxon-name-part></tp:taxon-name></italic> sp. n., holotype, ♂, Auopinié (<named-content xmlns:xlink="http://www.w3.org/1999/xlink" content-type="dwc:institutional_code" xlink:type="simple">MNHN</named-content>) <bold>5</bold> <italic><tp:taxon-name><tp:taxon-name-part taxon-name-part-type="genus">Rasilinus</tp:taxon-name-part> <tp:taxon-name-part taxon-name-part-type="species">longulus</tp:taxon-name-part></tp:taxon-name></italic> sp. n., paratype, ♀, Pic d’Amoa (<named-content xmlns:xlink="http://www.w3.org/1999/xlink" content-type="dwc:institutional_code" xlink:type="simple">QM</named-content>) <bold>6</bold> <italic><tp:taxon-name><tp:taxon-name-part taxon-name-part-type="genus">Rasilinus</tp:taxon-name-part> <tp:taxon-name-part taxon-name-part-type="species">subgemellus</tp:taxon-name-part></tp:taxon-name></italic> sp. n. holotype, ♂, Lifou Is. (<named-content xmlns:xlink="http://www.w3.org/1999/xlink" content-type="dwc:institutional_code" xlink:type="simple">MNHN</named-content>) <bold>7</bold> <italic><tp:taxon-name><tp:taxon-name-part taxon-name-part-type="genus">Rasilinus</tp:taxon-name-part> <tp:taxon-name-part taxon-name-part-type="species">subnodulus</tp:taxon-name-part></tp:taxon-name></italic> sp. n., holotype, ♂, Auopinié (<named-content xmlns:xlink="http://www.w3.org/1999/xlink" content-type="dwc:institutional_code" xlink:type="simple">MNHN</named-content>) <bold>8</bold> <italic><tp:taxon-name><tp:taxon-name-part taxon-name-part-type="genus">Rasilinus</tp:taxon-name-part> <tp:taxon-name-part taxon-name-part-type="species">tchambicus</tp:taxon-name-part></tp:taxon-name></italic> sp. n., paratype, ♀, Tchamba (<abbrev xmlns:xlink="http://www.w3.org/1999/xlink" content-type="institution" xlink:title="Department of Biosystematics, Opole University, Poland" xlink:type="simple">DBUO</abbrev>) <bold>9</bold> <italic><tp:taxon-name><tp:taxon-name-part taxon-name-part-type="genus">Rasilinus</tp:taxon-name-part> <tp:taxon-name-part taxon-name-part-type="species">virgatus</tp:taxon-name-part></tp:taxon-name></italic> sp. n., holotype, ♂, Dzumac Mts. (<named-content xmlns:xlink="http://www.w3.org/1999/xlink" content-type="dwc:institutional_code" xlink:type="simple">MNHN</named-content>).</p></caption><graphic xmlns:xlink="http://www.w3.org/1999/xlink" xlink:href="zookeys-554-087-g002.jpg" position="float" orientation="portrait" xlink:type="simple" id="oo_73499.jpg"/></fig><fig id="F3" position="float" orientation="portrait"><label>Figures 10–18.</label><caption><p>Elytra and pronotum, dorsal view: <bold>10</bold> <italic><tp:taxon-name><tp:taxon-name-part taxon-name-part-type="genus">Rasilinus</tp:taxon-name-part> <tp:taxon-name-part taxon-name-part-type="species">bicolor</tp:taxon-name-part></tp:taxon-name></italic> sp. n. <bold>11</bold> <italic><tp:taxon-name><tp:taxon-name-part taxon-name-part-type="genus">Rasilinus</tp:taxon-name-part> <tp:taxon-name-part taxon-name-part-type="species">bifurcatus</tp:taxon-name-part></tp:taxon-name></italic> sp. n. <bold>12</bold> <italic><tp:taxon-name><tp:taxon-name-part taxon-name-part-type="genus">Rasilinus</tp:taxon-name-part> <tp:taxon-name-part taxon-name-part-type="species">bimaculatus</tp:taxon-name-part></tp:taxon-name></italic> sp. n. <bold>13</bold> <italic><tp:taxon-name><tp:taxon-name-part taxon-name-part-type="genus">Rasilinus</tp:taxon-name-part> <tp:taxon-name-part taxon-name-part-type="species">grandidens</tp:taxon-name-part></tp:taxon-name></italic> sp. n. <bold>14</bold> <italic><tp:taxon-name><tp:taxon-name-part taxon-name-part-type="genus">Rasilinus</tp:taxon-name-part> <tp:taxon-name-part taxon-name-part-type="species">longulus</tp:taxon-name-part></tp:taxon-name></italic> sp. n. <bold>15</bold> <italic><tp:taxon-name><tp:taxon-name-part taxon-name-part-type="genus">Rasilinus</tp:taxon-name-part> <tp:taxon-name-part taxon-name-part-type="species">subgemellus</tp:taxon-name-part></tp:taxon-name></italic> sp. n. <bold>16</bold> <italic><tp:taxon-name><tp:taxon-name-part taxon-name-part-type="genus">Rasilinus</tp:taxon-name-part> <tp:taxon-name-part taxon-name-part-type="species">subnodulus</tp:taxon-name-part></tp:taxon-name></italic> sp. n. <bold>17</bold> <italic><tp:taxon-name><tp:taxon-name-part taxon-name-part-type="genus">Rasilinus</tp:taxon-name-part> <tp:taxon-name-part taxon-name-part-type="species">tchambicus</tp:taxon-name-part></tp:taxon-name></italic> sp. n. <bold>18</bold> <italic><tp:taxon-name><tp:taxon-name-part taxon-name-part-type="genus">Rasilinus</tp:taxon-name-part> <tp:taxon-name-part taxon-name-part-type="species">virgatus</tp:taxon-name-part></tp:taxon-name></italic> sp. n.</p></caption><graphic xmlns:xlink="http://www.w3.org/1999/xlink" xlink:href="zookeys-554-087-g003.jpg" position="float" orientation="portrait" xlink:type="simple" id="oo_73500.jpg"/></fig><fig id="F4" position="float" orientation="portrait"><label>Figures 19–27.</label><caption><p>General habitus, lateral view: <bold>19</bold> <italic><tp:taxon-name><tp:taxon-name-part taxon-name-part-type="genus">Rasilinus</tp:taxon-name-part> <tp:taxon-name-part taxon-name-part-type="species">bicolor</tp:taxon-name-part></tp:taxon-name></italic> sp. n. <bold>20</bold> <italic><tp:taxon-name><tp:taxon-name-part taxon-name-part-type="genus">Rasilinus</tp:taxon-name-part> <tp:taxon-name-part taxon-name-part-type="species">bifurcatus</tp:taxon-name-part></tp:taxon-name></italic> sp. n. <bold>21</bold> <italic><tp:taxon-name><tp:taxon-name-part taxon-name-part-type="genus">Rasilinus</tp:taxon-name-part> <tp:taxon-name-part taxon-name-part-type="species">bimaculatus</tp:taxon-name-part></tp:taxon-name></italic> sp. n. <bold>22</bold> <italic><tp:taxon-name><tp:taxon-name-part taxon-name-part-type="genus">Rasilinus</tp:taxon-name-part> <tp:taxon-name-part taxon-name-part-type="species">grandidens</tp:taxon-name-part></tp:taxon-name></italic> sp. n. <bold>23</bold> <italic><tp:taxon-name><tp:taxon-name-part taxon-name-part-type="genus">Rasilinus</tp:taxon-name-part> <tp:taxon-name-part taxon-name-part-type="species">longulus</tp:taxon-name-part></tp:taxon-name></italic> sp. n. <bold>24</bold> <italic><tp:taxon-name><tp:taxon-name-part taxon-name-part-type="genus">Rasilinus</tp:taxon-name-part> <tp:taxon-name-part taxon-name-part-type="species">subgemellus</tp:taxon-name-part></tp:taxon-name></italic> sp. n. <bold>25</bold> <italic><tp:taxon-name><tp:taxon-name-part taxon-name-part-type="genus">Rasilinus</tp:taxon-name-part> <tp:taxon-name-part taxon-name-part-type="species">subnodulus</tp:taxon-name-part></tp:taxon-name></italic> sp. n. <bold>26</bold> <italic><tp:taxon-name><tp:taxon-name-part taxon-name-part-type="genus">Rasilinus</tp:taxon-name-part> <tp:taxon-name-part taxon-name-part-type="species">tchambicus</tp:taxon-name-part></tp:taxon-name></italic> sp. n. <bold>27</bold> <italic><tp:taxon-name><tp:taxon-name-part taxon-name-part-type="genus">Rasilinus</tp:taxon-name-part> <tp:taxon-name-part taxon-name-part-type="species">virgatus</tp:taxon-name-part></tp:taxon-name></italic> sp. n.</p></caption><graphic xmlns:xlink="http://www.w3.org/1999/xlink" xlink:href="zookeys-554-087-g004.jpg" position="float" orientation="portrait" xlink:type="simple" id="oo_73501.jpg"/></fig><fig id="F5" position="float" orientation="portrait"><label>Figures 28–36.</label><caption><p>Head and rostrum, dorsal view: <bold>28</bold> <italic><tp:taxon-name><tp:taxon-name-part taxon-name-part-type="genus">Rasilinus</tp:taxon-name-part> <tp:taxon-name-part taxon-name-part-type="species">bicolor</tp:taxon-name-part></tp:taxon-name></italic> sp. n. <bold>29</bold> <italic><tp:taxon-name><tp:taxon-name-part taxon-name-part-type="genus">Rasilinus</tp:taxon-name-part> <tp:taxon-name-part taxon-name-part-type="species">bifurcatus</tp:taxon-name-part></tp:taxon-name></italic> sp. n. <bold>30</bold> <italic><tp:taxon-name><tp:taxon-name-part taxon-name-part-type="genus">Rasilinus</tp:taxon-name-part> <tp:taxon-name-part taxon-name-part-type="species">bimaculatus</tp:taxon-name-part></tp:taxon-name></italic> sp. n. 31 <italic><tp:taxon-name><tp:taxon-name-part taxon-name-part-type="genus">Rasilinus</tp:taxon-name-part> <tp:taxon-name-part taxon-name-part-type="species">grandidens</tp:taxon-name-part></tp:taxon-name></italic> sp. n. <bold>32</bold> <italic><tp:taxon-name><tp:taxon-name-part taxon-name-part-type="genus">Rasilinus</tp:taxon-name-part> <tp:taxon-name-part taxon-name-part-type="species">longulus</tp:taxon-name-part></tp:taxon-name></italic> sp. n. <bold>33</bold> <italic><tp:taxon-name><tp:taxon-name-part taxon-name-part-type="genus">Rasilinus</tp:taxon-name-part> <tp:taxon-name-part taxon-name-part-type="species">subgemellus</tp:taxon-name-part></tp:taxon-name></italic> sp. n. <bold>34</bold> <italic><tp:taxon-name><tp:taxon-name-part taxon-name-part-type="genus">Rasilinus</tp:taxon-name-part> <tp:taxon-name-part taxon-name-part-type="species">subnodulus</tp:taxon-name-part></tp:taxon-name></italic> sp. n. <bold>35</bold> <italic><tp:taxon-name><tp:taxon-name-part taxon-name-part-type="genus">Rasilinus</tp:taxon-name-part> <tp:taxon-name-part taxon-name-part-type="species">tchambicus</tp:taxon-name-part></tp:taxon-name></italic> sp. n. <bold>36</bold> <italic><tp:taxon-name><tp:taxon-name-part taxon-name-part-type="genus">Rasilinus</tp:taxon-name-part> <tp:taxon-name-part taxon-name-part-type="species">virgatus</tp:taxon-name-part></tp:taxon-name></italic> sp. n.</p></caption><graphic xmlns:xlink="http://www.w3.org/1999/xlink" xlink:href="zookeys-554-087-g005.jpg" position="float" orientation="portrait" xlink:type="simple" id="oo_73502.jpg"/></fig><fig id="F6" position="float" orientation="portrait"><label>Figures 37–48.</label><caption><p>Antennae (<bold>37–45</bold>) and abdominal sternites (<bold>46–48</bold>): <bold>37</bold> <italic><tp:taxon-name><tp:taxon-name-part taxon-name-part-type="genus">Rasilinus</tp:taxon-name-part> <tp:taxon-name-part taxon-name-part-type="species">bicolor</tp:taxon-name-part></tp:taxon-name></italic> sp. n. <bold>38</bold> <italic><tp:taxon-name><tp:taxon-name-part taxon-name-part-type="genus">Rasilinus</tp:taxon-name-part> <tp:taxon-name-part taxon-name-part-type="species">bifurcatus</tp:taxon-name-part></tp:taxon-name></italic> sp. n. <bold>39</bold> <italic><tp:taxon-name><tp:taxon-name-part taxon-name-part-type="genus">Rasilinus</tp:taxon-name-part> <tp:taxon-name-part taxon-name-part-type="species">bimaculatus</tp:taxon-name-part></tp:taxon-name></italic> sp. n. <bold>40</bold> <italic><tp:taxon-name><tp:taxon-name-part taxon-name-part-type="genus">Rasilinus</tp:taxon-name-part> <tp:taxon-name-part taxon-name-part-type="species">grandidens</tp:taxon-name-part></tp:taxon-name></italic> sp. n. <bold>41</bold> <italic><tp:taxon-name><tp:taxon-name-part taxon-name-part-type="genus">Rasilinus</tp:taxon-name-part> <tp:taxon-name-part taxon-name-part-type="species">longulus</tp:taxon-name-part></tp:taxon-name></italic> sp. n. <bold>42</bold> <italic><tp:taxon-name><tp:taxon-name-part taxon-name-part-type="genus">Rasilinus</tp:taxon-name-part> <tp:taxon-name-part taxon-name-part-type="species">subgemellus</tp:taxon-name-part></tp:taxon-name></italic> sp. n. <bold>43</bold> <italic><tp:taxon-name><tp:taxon-name-part taxon-name-part-type="genus">Rasilinus</tp:taxon-name-part> <tp:taxon-name-part taxon-name-part-type="species">subnodulus</tp:taxon-name-part></tp:taxon-name></italic> sp. n. <bold>44</bold> <italic><tp:taxon-name><tp:taxon-name-part taxon-name-part-type="genus">Rasilinus</tp:taxon-name-part> <tp:taxon-name-part taxon-name-part-type="species">tchambicus</tp:taxon-name-part></tp:taxon-name></italic> sp. n. <bold>45</bold> <italic><tp:taxon-name><tp:taxon-name-part taxon-name-part-type="genus">Rasilinus</tp:taxon-name-part> <tp:taxon-name-part taxon-name-part-type="species">virgatus</tp:taxon-name-part></tp:taxon-name></italic> sp. n. <bold>46</bold> <italic><tp:taxon-name><tp:taxon-name-part taxon-name-part-type="genus">Rasilinus</tp:taxon-name-part> <tp:taxon-name-part taxon-name-part-type="species">bimaculatus</tp:taxon-name-part></tp:taxon-name></italic> sp. n. <bold>47</bold> <italic><tp:taxon-name><tp:taxon-name-part taxon-name-part-type="genus">Rasilinus</tp:taxon-name-part> <tp:taxon-name-part taxon-name-part-type="species">subgemellus</tp:taxon-name-part></tp:taxon-name></italic> sp. n. <bold>48</bold> <italic><tp:taxon-name><tp:taxon-name-part taxon-name-part-type="genus">Rasilinus</tp:taxon-name-part> <tp:taxon-name-part taxon-name-part-type="species">subnodulus</tp:taxon-name-part></tp:taxon-name></italic> sp. n.</p></caption><graphic xmlns:xlink="http://www.w3.org/1999/xlink" xlink:href="zookeys-554-087-g006.jpg" position="float" orientation="portrait" xlink:type="simple" id="oo_73503.jpg"/></fig><fig id="F8" position="float" orientation="portrait"><label>Figures 67–85.</label><caption><p>Legs (<bold>67–75</bold>) and tarsal claws (<bold>77–85</bold>): <italic><tp:taxon-name><tp:taxon-name-part taxon-name-part-type="genus">Rasilinus</tp:taxon-name-part> <tp:taxon-name-part taxon-name-part-type="species">subnodulus</tp:taxon-name-part></tp:taxon-name></italic> sp. n.: <bold>67</bold> front leg <bold>68</bold> middle leg <bold>69</bold> hind leg <italic><tp:taxon-name><tp:taxon-name-part taxon-name-part-type="genus">Rasilinus</tp:taxon-name-part> <tp:taxon-name-part taxon-name-part-type="species">tchambicus</tp:taxon-name-part></tp:taxon-name></italic> sp. n.: <bold>70</bold> front leg <bold>71</bold> middle leg <bold>72</bold> hind leg <italic><tp:taxon-name><tp:taxon-name-part taxon-name-part-type="genus">Rasilinus</tp:taxon-name-part> <tp:taxon-name-part taxon-name-part-type="species">virgatus</tp:taxon-name-part></tp:taxon-name></italic> sp. n.: <bold>73</bold> front leg <bold>74</bold> middle leg <bold>75</bold> hind leg <bold>76</bold> hind femora, dorsal view of: a –<italic><tp:taxon-name><tp:taxon-name-part taxon-name-part-type="genus">Pactola</tp:taxon-name-part></tp:taxon-name></italic> (Pasc.) and b–<italic><tp:taxon-name><tp:taxon-name-part taxon-name-part-type="genus">Rasilinus</tp:taxon-name-part></tp:taxon-name></italic> gen. n. <bold>77</bold> <italic><tp:taxon-name><tp:taxon-name-part taxon-name-part-type="genus">Rasilinus</tp:taxon-name-part> <tp:taxon-name-part taxon-name-part-type="species">bicolor</tp:taxon-name-part></tp:taxon-name></italic> sp. n. <bold>78</bold> <italic><tp:taxon-name><tp:taxon-name-part taxon-name-part-type="genus">Rasilinus</tp:taxon-name-part> <tp:taxon-name-part taxon-name-part-type="species">bifurcatus</tp:taxon-name-part></tp:taxon-name></italic> sp. n. <bold>79</bold> <italic><tp:taxon-name><tp:taxon-name-part taxon-name-part-type="genus">Rasilinus</tp:taxon-name-part> <tp:taxon-name-part taxon-name-part-type="species">bimaculatus</tp:taxon-name-part></tp:taxon-name></italic> sp. n. <bold>80</bold> <italic><tp:taxon-name><tp:taxon-name-part taxon-name-part-type="genus">Rasilinus</tp:taxon-name-part> <tp:taxon-name-part taxon-name-part-type="species">grandidens</tp:taxon-name-part></tp:taxon-name></italic> sp. n. <bold>81</bold> <italic><tp:taxon-name><tp:taxon-name-part taxon-name-part-type="genus">Rasilinus</tp:taxon-name-part> <tp:taxon-name-part taxon-name-part-type="species">longulus</tp:taxon-name-part></tp:taxon-name></italic> sp. n. <bold>82</bold> <italic><tp:taxon-name><tp:taxon-name-part taxon-name-part-type="genus">Rasilinus</tp:taxon-name-part> <tp:taxon-name-part taxon-name-part-type="species">subgemellus</tp:taxon-name-part></tp:taxon-name></italic> sp. n. <bold>83</bold> <italic><tp:taxon-name><tp:taxon-name-part taxon-name-part-type="genus">Rasilinus</tp:taxon-name-part> <tp:taxon-name-part taxon-name-part-type="species">subnodulus</tp:taxon-name-part></tp:taxon-name></italic> sp. n. <bold>84</bold> <italic><tp:taxon-name><tp:taxon-name-part taxon-name-part-type="genus">Rasilinus</tp:taxon-name-part> <tp:taxon-name-part taxon-name-part-type="species">tchambicus</tp:taxon-name-part></tp:taxon-name></italic> sp. n. <bold>85</bold> <italic><tp:taxon-name><tp:taxon-name-part taxon-name-part-type="genus">Rasilinus</tp:taxon-name-part> <tp:taxon-name-part taxon-name-part-type="species">virgatus</tp:taxon-name-part></tp:taxon-name></italic> sp. n.</p></caption><graphic xmlns:xlink="http://www.w3.org/1999/xlink" xlink:href="zookeys-554-087-g008.jpg" position="float" orientation="portrait" xlink:type="simple" id="oo_73505.jpg"/></fig><fig id="F9" position="float" orientation="portrait"><label>Figures 86–99.</label><caption><p>Terminalia. Male pygidium, ventral view (<bold>86–92</bold>), female pygidium, dorsal view (<bold>93</bold>), female abdominal tergite VIII, dorsal view (<bold>94–98</bold>) and last ventrite of male (<bold>99</bold>): <bold>86</bold> <italic><tp:taxon-name><tp:taxon-name-part taxon-name-part-type="genus">Rasilinus</tp:taxon-name-part> <tp:taxon-name-part taxon-name-part-type="species">bicolor</tp:taxon-name-part></tp:taxon-name></italic> sp. n. <bold>87</bold> <italic><tp:taxon-name><tp:taxon-name-part taxon-name-part-type="genus">Rasilinus</tp:taxon-name-part> <tp:taxon-name-part taxon-name-part-type="species">bifurcatus</tp:taxon-name-part></tp:taxon-name></italic> sp. n. <bold>88</bold> <italic><tp:taxon-name><tp:taxon-name-part taxon-name-part-type="genus">Rasilinus</tp:taxon-name-part> <tp:taxon-name-part taxon-name-part-type="species">bimaculatus</tp:taxon-name-part></tp:taxon-name></italic> sp. n. <bold>89</bold> <italic><tp:taxon-name><tp:taxon-name-part taxon-name-part-type="genus">Rasilinus</tp:taxon-name-part> <tp:taxon-name-part taxon-name-part-type="species">subgemellus</tp:taxon-name-part></tp:taxon-name></italic> sp. n. <bold>90</bold> <italic><tp:taxon-name><tp:taxon-name-part taxon-name-part-type="genus">Rasilinus</tp:taxon-name-part> <tp:taxon-name-part taxon-name-part-type="species">subnodulus</tp:taxon-name-part></tp:taxon-name></italic> sp. n. <bold>91</bold> <italic><tp:taxon-name><tp:taxon-name-part taxon-name-part-type="genus">Rasilinus</tp:taxon-name-part> <tp:taxon-name-part taxon-name-part-type="species">tchambicus</tp:taxon-name-part></tp:taxon-name></italic> sp. n. <bold>92</bold> <italic><tp:taxon-name><tp:taxon-name-part taxon-name-part-type="genus">Rasilinus</tp:taxon-name-part> <tp:taxon-name-part taxon-name-part-type="species">virgatus</tp:taxon-name-part></tp:taxon-name></italic> sp. n. <bold>93</bold> <italic><tp:taxon-name><tp:taxon-name-part taxon-name-part-type="genus">Rasilinus</tp:taxon-name-part> <tp:taxon-name-part taxon-name-part-type="species">grandidens</tp:taxon-name-part></tp:taxon-name></italic> sp. n. <bold>94</bold> <italic><tp:taxon-name><tp:taxon-name-part taxon-name-part-type="genus">Rasilinus</tp:taxon-name-part> <tp:taxon-name-part taxon-name-part-type="species">bicolor</tp:taxon-name-part></tp:taxon-name></italic> sp. n. <bold>95</bold> <italic><tp:taxon-name><tp:taxon-name-part taxon-name-part-type="genus">Rasilinus</tp:taxon-name-part> <tp:taxon-name-part taxon-name-part-type="species">grandidens</tp:taxon-name-part></tp:taxon-name></italic> sp. n. <bold>96</bold> <italic><tp:taxon-name><tp:taxon-name-part taxon-name-part-type="genus">Rasilinus</tp:taxon-name-part> <tp:taxon-name-part taxon-name-part-type="species">longulus</tp:taxon-name-part></tp:taxon-name></italic> sp. n. <bold>97</bold> <italic><tp:taxon-name><tp:taxon-name-part taxon-name-part-type="genus">Rasilinus</tp:taxon-name-part> <tp:taxon-name-part taxon-name-part-type="species">subnodulus</tp:taxon-name-part></tp:taxon-name></italic> sp. n. <bold>98</bold> <italic><tp:taxon-name><tp:taxon-name-part taxon-name-part-type="genus">Rasilinus</tp:taxon-name-part> <tp:taxon-name-part taxon-name-part-type="species">tchambicus</tp:taxon-name-part></tp:taxon-name></italic> sp. n. <bold>99</bold> <italic><tp:taxon-name><tp:taxon-name-part taxon-name-part-type="genus">Rasilinus</tp:taxon-name-part> <tp:taxon-name-part taxon-name-part-type="species">bifurcatus</tp:taxon-name-part></tp:taxon-name></italic> sp. n.</p></caption><graphic xmlns:xlink="http://www.w3.org/1999/xlink" xlink:href="zookeys-554-087-g009.jpg" position="float" orientation="portrait" xlink:type="simple" id="oo_73506.jpg"/></fig><fig id="F10" position="float" orientation="portrait"><label>Figures 100–113.</label><caption><p>Male terminalia. Aedeagus, dorsal and lateral view (<bold>100–106</bold>) spiculum gastrale, dorsal view (<bold>107, 108, 110, 111</bold>) spiculum gastrale, dorsal and lateral view (<bold>109, 112, 113</bold>): <bold>100</bold> <italic><tp:taxon-name><tp:taxon-name-part taxon-name-part-type="genus">Rasilinus</tp:taxon-name-part> <tp:taxon-name-part taxon-name-part-type="species">bicolor</tp:taxon-name-part></tp:taxon-name></italic> sp. n. <bold>101</bold> <italic><tp:taxon-name><tp:taxon-name-part taxon-name-part-type="genus">Rasilinus</tp:taxon-name-part> <tp:taxon-name-part taxon-name-part-type="species">bifurcatus</tp:taxon-name-part></tp:taxon-name></italic> sp. n. (e–endophallus with characteristic sclerites) <bold>102</bold> <italic><tp:taxon-name><tp:taxon-name-part taxon-name-part-type="genus">Rasilinus</tp:taxon-name-part> <tp:taxon-name-part taxon-name-part-type="species">bimaculatus</tp:taxon-name-part></tp:taxon-name></italic> sp. n. <bold>103</bold> <italic><tp:taxon-name><tp:taxon-name-part taxon-name-part-type="genus">Rasilinus</tp:taxon-name-part> <tp:taxon-name-part taxon-name-part-type="species">subgemellus</tp:taxon-name-part></tp:taxon-name></italic> sp. n. <bold>104</bold> <italic><tp:taxon-name><tp:taxon-name-part taxon-name-part-type="genus">Rasilinus</tp:taxon-name-part> <tp:taxon-name-part taxon-name-part-type="species">subnodulus</tp:taxon-name-part></tp:taxon-name></italic> sp. n. <bold>105</bold> <italic><tp:taxon-name><tp:taxon-name-part taxon-name-part-type="genus">Rasilinus</tp:taxon-name-part> <tp:taxon-name-part taxon-name-part-type="species">tchambicus</tp:taxon-name-part></tp:taxon-name></italic> sp. n. <bold>106</bold> <italic><tp:taxon-name><tp:taxon-name-part taxon-name-part-type="genus">Rasilinus</tp:taxon-name-part> <tp:taxon-name-part taxon-name-part-type="species">virgatus</tp:taxon-name-part></tp:taxon-name></italic> sp. n. <bold>107</bold> <italic><tp:taxon-name><tp:taxon-name-part taxon-name-part-type="genus">Rasilinus</tp:taxon-name-part> <tp:taxon-name-part taxon-name-part-type="species">bicolor</tp:taxon-name-part></tp:taxon-name></italic> sp. n. <bold>108</bold> <italic><tp:taxon-name><tp:taxon-name-part taxon-name-part-type="genus">Rasilinus</tp:taxon-name-part> <tp:taxon-name-part taxon-name-part-type="species">bifurcatus</tp:taxon-name-part></tp:taxon-name></italic> sp. n. <bold>109</bold> <italic><tp:taxon-name><tp:taxon-name-part taxon-name-part-type="genus">Rasilinus</tp:taxon-name-part> <tp:taxon-name-part taxon-name-part-type="species">bimaculatus</tp:taxon-name-part></tp:taxon-name></italic> sp. n. <bold>110</bold> <italic><tp:taxon-name><tp:taxon-name-part taxon-name-part-type="genus">Rasilinus</tp:taxon-name-part> <tp:taxon-name-part taxon-name-part-type="species">subgemellus</tp:taxon-name-part></tp:taxon-name></italic> sp. n. <bold>111</bold> <italic><tp:taxon-name><tp:taxon-name-part taxon-name-part-type="genus">Rasilinus</tp:taxon-name-part> <tp:taxon-name-part taxon-name-part-type="species">subnodulus</tp:taxon-name-part></tp:taxon-name></italic> sp. n. <bold>112</bold> <italic><tp:taxon-name><tp:taxon-name-part taxon-name-part-type="genus">Rasilinus</tp:taxon-name-part> <tp:taxon-name-part taxon-name-part-type="species">tchambicus</tp:taxon-name-part></tp:taxon-name></italic> sp. n. <bold>113</bold> <italic><tp:taxon-name><tp:taxon-name-part taxon-name-part-type="genus">Rasilinus</tp:taxon-name-part> <tp:taxon-name-part taxon-name-part-type="species">virgatus</tp:taxon-name-part></tp:taxon-name></italic> sp. n.</p></caption><graphic xmlns:xlink="http://www.w3.org/1999/xlink" xlink:href="zookeys-554-087-g010.jpg" position="float" orientation="portrait" xlink:type="simple" id="oo_73507.jpg"/></fig><fig id="F11" position="float" orientation="portrait"><label>Figures 114–130.</label><caption><p>Terminalia. Male tegmen (<bold>114–120</bold>), female ovipositor (<bold>121–125</bold>) and spermatheca (<bold>126–130</bold>) : <bold>114</bold> <italic><tp:taxon-name><tp:taxon-name-part taxon-name-part-type="genus">Rasilinus</tp:taxon-name-part> <tp:taxon-name-part taxon-name-part-type="species">bicolor</tp:taxon-name-part></tp:taxon-name></italic> sp. n. <bold>115</bold> <italic><tp:taxon-name><tp:taxon-name-part taxon-name-part-type="genus">Rasilinus</tp:taxon-name-part> <tp:taxon-name-part taxon-name-part-type="species">bifurcatus</tp:taxon-name-part></tp:taxon-name></italic> sp. n. <bold>116</bold> <italic><tp:taxon-name><tp:taxon-name-part taxon-name-part-type="genus">Rasilinus</tp:taxon-name-part> <tp:taxon-name-part taxon-name-part-type="species">bimaculatus</tp:taxon-name-part></tp:taxon-name></italic> sp. n. <bold>117</bold> <italic><tp:taxon-name><tp:taxon-name-part taxon-name-part-type="genus">Rasilinus</tp:taxon-name-part> <tp:taxon-name-part taxon-name-part-type="species">subgemellus</tp:taxon-name-part></tp:taxon-name></italic> sp. n. <bold>118</bold> <italic><tp:taxon-name><tp:taxon-name-part taxon-name-part-type="genus">Rasilinus</tp:taxon-name-part> <tp:taxon-name-part taxon-name-part-type="species">subnodulus</tp:taxon-name-part></tp:taxon-name></italic> sp. n. <bold>119</bold> <italic><tp:taxon-name><tp:taxon-name-part taxon-name-part-type="genus">Rasilinus</tp:taxon-name-part> <tp:taxon-name-part taxon-name-part-type="species">tchambicus</tp:taxon-name-part></tp:taxon-name></italic> sp. n. <bold>120</bold> <italic><tp:taxon-name><tp:taxon-name-part taxon-name-part-type="genus">Rasilinus</tp:taxon-name-part> <tp:taxon-name-part taxon-name-part-type="species">virgatus</tp:taxon-name-part></tp:taxon-name></italic> sp. n. <bold>121</bold> <italic><tp:taxon-name><tp:taxon-name-part taxon-name-part-type="genus">Rasilinus</tp:taxon-name-part> <tp:taxon-name-part taxon-name-part-type="species">bicolor</tp:taxon-name-part></tp:taxon-name></italic> sp. n. <bold>122</bold> <italic><tp:taxon-name><tp:taxon-name-part taxon-name-part-type="genus">Rasilinus</tp:taxon-name-part> <tp:taxon-name-part taxon-name-part-type="species">grandidens</tp:taxon-name-part></tp:taxon-name></italic> sp. n. <bold>123</bold> <italic><tp:taxon-name><tp:taxon-name-part taxon-name-part-type="genus">Rasilinus</tp:taxon-name-part> <tp:taxon-name-part taxon-name-part-type="species">longulus</tp:taxon-name-part></tp:taxon-name></italic> sp. n. <bold>124</bold> <italic><tp:taxon-name><tp:taxon-name-part taxon-name-part-type="genus">Rasilinus</tp:taxon-name-part> <tp:taxon-name-part taxon-name-part-type="species">subnodulus</tp:taxon-name-part></tp:taxon-name></italic> sp. n. <bold>125</bold> <italic><tp:taxon-name><tp:taxon-name-part taxon-name-part-type="genus">Rasilinus</tp:taxon-name-part> <tp:taxon-name-part taxon-name-part-type="species">tchambicus</tp:taxon-name-part></tp:taxon-name></italic> sp. n. <bold>126</bold> <italic><tp:taxon-name><tp:taxon-name-part taxon-name-part-type="genus">Rasilinus</tp:taxon-name-part> <tp:taxon-name-part taxon-name-part-type="species">bicolor</tp:taxon-name-part></tp:taxon-name></italic> sp. n. <bold>127</bold> <italic><tp:taxon-name><tp:taxon-name-part taxon-name-part-type="genus">Rasilinus</tp:taxon-name-part> <tp:taxon-name-part taxon-name-part-type="species">grandidens</tp:taxon-name-part></tp:taxon-name></italic> sp. n. <bold>128</bold> <italic><tp:taxon-name><tp:taxon-name-part taxon-name-part-type="genus">Rasilinus</tp:taxon-name-part> <tp:taxon-name-part taxon-name-part-type="species">longulus</tp:taxon-name-part></tp:taxon-name></italic> sp. n. <bold>129</bold> <italic><tp:taxon-name><tp:taxon-name-part taxon-name-part-type="genus">Rasilinus</tp:taxon-name-part> <tp:taxon-name-part taxon-name-part-type="species">subnodulus</tp:taxon-name-part></tp:taxon-name></italic> sp. n. <bold>130</bold> <italic><tp:taxon-name><tp:taxon-name-part taxon-name-part-type="genus">Rasilinus</tp:taxon-name-part> <tp:taxon-name-part taxon-name-part-type="species">tchambicus</tp:taxon-name-part></tp:taxon-name></italic> sp. n.</p></caption><graphic xmlns:xlink="http://www.w3.org/1999/xlink" xlink:href="zookeys-554-087-g011.jpg" position="float" orientation="portrait" xlink:type="simple" id="oo_73508.jpg"/></fig></tp:treatment-sec></tp:taxon-treatment>
